# Supplementary material for: The mitochondrial fusion protein OPA1 is dispensable in the liver and its absence induces mitohormesis to protect liver from drug-induced injury
Source: Nat Commun. 2023 Oct 23;14:6721. doi: 10.1038/s41467-023-42564-0 (PMC10593833; doi:10.1038/s41467-023-42564-0)
Supplement: Supplementary file 4 — Source Data [file 41467_2023_42564_MOESM4_ESM.xlsx]

## Sheet: Figure 1
Fig. 1a&b	floxed	0w	2w	3w	4w	5w	6w	7w	8w	9w	10w	11w	12w	13w	14w				Fig. 1c	nonfasted BG			fasted BG					Fig. 1d	floxed	0	15	30	60	120	min
	3725	26.2	28.6	29.1	29.8	30.1	29.3	30.5	30.6	30.9	31.1	30.6	31	31.9	31.4					floxed	KO		floxed	KO						125	448	402	167	102
	3726	24.9	28.3	29.1	30.7	30.8	30.8	30.5	32.2	32.2	31.8	31.3	31.6	32.3	32					197	180		102	119						170	304	183	153	141
	3732	24.4	27.4	27.5	29.4	28.4	30.1	29.7	29	29.4	29.6	29.3	29.6	30.2	30.6					189	216		90	158						90	351	313	239	131
	3734	26.5	27.2	27.9	29.3	28.5	29.4	29.5	29.7	29.6	30.6	29.7	30.3	29.9	31.3					291	206		125	102						115	331	311	268	130
	3744	22	25.7	25.9	27.3	27.3	28.8	28.8	29.2	29.9	29.5	28.5	29.2	28.6	29.4					251	234		170	105						103	188	249	137	109
	3745	25.8	27.3	28.1	29.6	29.8	32.1	30.9	31.3	31.2										223	191		115	116						102	499	262	178	113
	3713	21.3	22.8	24.4	23.8	25	26.7	26.7	27.5														103	107						149	298.5	299	169	96
	3714	25.2	27.3	28.2	27.9	28.4	29.4	29.4	30.3														149	106						115	375	448	187	137
	3716	23	23	23.8	25.2	25	25.8	25.4	26.1														115							116	453	393	220	137
	3717	26	26.1	27.1	27.6	27.4	27.5	27.3	28.3														116							90	358	482	222	98
	3812	29	30.3	30.6	30	29.7	30	31.5	31.3														102							102	459	380	340	122
	3820	27.3	29.5	29.4	28	28.6	28.9	29.3	30.4														90
	3855	24.8	27.6	27.9	28.3	29.4
																													OPA1 KO	0	15	30	60	120	min
																														119	302	235	178	131
																														158	253	222	180	88
	OPA1 KO	0w	2w	3w	4w	5w	6w	7w	8w	9w	10w	11w	12w	13w	14w															102	477	233	172	82
	3724	26.6	28.5	26.7	26.8	26.3	25.6	26.8	24.3	25.4	25.2	24.1	24.4	26.1	25.4															105	256	177	114	109
	3727	24.2	26	24.4	25.1	24.4	23.3	25.1	23.1	23	23.9	23	22.7	24.2	24															116	455	195	147	102
	3728	25.2	27.1	25.8	26	25.5	25.2	26.8	25	26	25.2	23.6	23.1	25.2	25.2															107	237	213	163	98
	3733	27.3	29.1	27.9	27.9	27.3	27.1	27.1	27.8	27.9	28.2	29.3	29.7	29.9	29.2															106	357	209	154	139
	3746	26.8	28.6	27.8	27.8	26.7	27.2	27.2	27.8	28.3	28.5	29.4	29	29.3	29.2
	3741	25.5	27.5	25.9	26.3	24.8	24.5	24.8	25.6	25.1	25.3	25.2	25.7	25.9	26.1
	3742	24	26.7	25.4	25.6	24.5	24.5	24.4	23.9	24.5	24.6	24.2	24.5	24.6	25.2
	3743	26.7	27.8	26.9	27.1	25.8	25.6	25.6	25.7	26.7
	3712	24.8	26.3	27	25.9	25.4	24.1	24.2	24.5
	3715	25.2	27.6	29	28.3	29	24.9	24.6	25.1
	3718	26.2	27.9	29.4	28.6	28.3	26.6	27.4	28.1
	3808	28.6	30.3	30.5	29.5	27.6	26.9	28.3	27.3
	3810	27.3	28.6	29	28.4	27	25.4	24.2	23
	3822	25.9	27.9	28.2	27.2	25.8	24.6	24.3	24.2
	3811	29.1	30	30.7	29	29.1	29.6	29.4	30.1
	3854	25.8	27.5	28.4	28.6	25.9	26.3	25	25.3
	3852	26.2	27.5	27.8	26.1	25.1
Fig. 1e VO2																			Fig. 1f VCO2
	hour	floxed				OPA1 KO					light		dark		Total					hour	floxed				OPA1 KO					light		dark		Total
	0.9	2839	3045.5	2750.75	2812.25	4420	3176.75	3265	2789.25		floxed	KO	floxed	KO	floxed	KO				0.9	2596.5	2443.25	2416.75	2199.75	4107.75	2662.75	3001	2484.5		floxed	KO	floxed	KO	floxed	KO
	2.1	3100.5	3282	2841.5	3250.25	3790	3330.25	3908	3308.5		2956.31	3597.29	2897.65	3648.85	2956.31	3597.29				2.1	2709.5	2755.25	2543	2672	3390	2698.75	3494.25	2924.5		2428.98	3214.77	2426.44	3334.12	2428.98	3214.77
	3.3	2728	3290.5	3091	3002.25	3719.25	3108.25	2537.75	3493.25		3135.29	3641.96	3031.35	3752.23	3135.29	3641.96				3.3	2269.75	2686.75	2820	2411.25	3099.75	2393.25	2291	3134.5		2586.98	3251.81	2527.9	3384.62	2586.98	3251.81
	4.5	3278.5	3069.5	2951.25	2959.75	3643	3466.5	4084	2907		3108.73	3367.31	2958.65	3646.17	3108.73	3367.31				4.5	2915.25	2479.25	2509.75	2356.25	2961.5	2705	3593	2542.5		2520.65	2954.21	2476.44	3282.46	2520.65	2954.21
	5.7	2956.25	2822.5	2735.5	3024	3824.25	3179.5	3053.5	3638.5		3074.27	3646.02	3076.58	3914.04	3074.27	3646.02				5.7	2468	2195.25	2373.25	2376.25	3226.25	2509.75	2580.75	3257.5		2497.02	3249.5	2624.79	3518.79	2497.02	3249.5
	6.9	2944	3296.25	3138.5	3151	4473.75	2746.25	4044	2995.75		2949.54	3547.94	3440.17	3783.98	2949.54	3547.94				6.9	2471.25	2675.75	2681	2487.25	3929.75	2216.5	3680.5	2760.25		2384.02	3142.6	3014.23	3354.56	2384.02	3142.6
	8.1	2691.5	2809.75	2986.5	2906	3809.25	2962.75	3392.25	3011.5		2981.94	3682.06	3657.6	4049.04	2981.94	3682.06				8.1	2278.25	2252	2688	2463.75	3529.25	2284	3206.75	2812		2408.27	3332.56	3199.19	3638.17	2408.27	3332.56
	9.3	2812.75	2681.75	2832.25	3097.75	3964	2740.25	3224.75	3287.75		2952.46	3660.08	3642.9	4157.1	2952.46	3660.08				9.3	2394.5	2078	2577.25	2521.25	3653.25	2138.25	3067.5	2980.25		2414.5	3386.5	3249.62	3749.54	2414.5	3386.5
	10.5	2453	2976.5	2782.75	2613	3672.5	3043	3799.25	3669.5		2816.75	3556.15	3465.02	4343.02	2816.75	3556.15				10.5	2092.75	2319	2462	2062	3469.25	2339.5	3614.5	3382		2352.71	3245.42	3042.71	3887.67	2352.71	3245.42
	11.7	2837.25	3593	3129.75	2724.5	3649.5	3059.75	3771.5	2960.5		2858.23	3760.4	3557.65	4168.25	2858.23	3760.4				11.7	2317.25	2883.25	2793	2155.5	3374.5	2440.25	3493.25	2733.75		2328	3420.94	3099.56	3723.33	2328	3420.94
	12.9	3439.25	2929.25	2936	2802.5	4076.5	2799.25	3682	3595.5		2886.44	3643.44	3227.38	4004.88	2886.44	3643.44				12.9	3027	2326.25	2517.25	2303.5	3632.25	2254.5	3387.25	3368.25		2349.06	3334.85	2757.02	3570.44	2349.06	3334.85
	14.1	2871.75	2915.5	3144	3044.25	3788.25	2464.25	4026	4487						2897.65	3648.85				14.1	2428	2373	2840.5	2440.75	3496.25	1875	3767.75	4123.25						2426.44	3334.12
	15.3	3296.5	3063.25	3070.25	2848.5	3325	3211.5	3513	4044.75						3031.35	3752.23				15.3	2841.75	2385.5	2720.25	2266.5	2964.5	2540	3349.25	3565						2527.9	3384.62
	16.5	3278.25	3295.75	3376.5	3350.75	4329.5	2787.25	4593	4097.5						2958.65	3646.17				16.5	2799.75	2484.75	3169.5	2773	3622.5	2166	4278.25	3709.5						2476.44	3282.46
	17.7	3947.75	3883.5	3399	3718.5	3917.25	3075	3879.25	3804.5						3076.58	3914.04				17.7	3855.75	3016.75	3287.75	3089.5	3344.25	2329	3439.5	3458.75						2624.79	3518.79
	18.9	4042.75	4146	3624.25	4124.25	4319.25	3798	4923.75	4469.25						3440.17	3783.98				18.9	3786.5	3169	3450.25	3506.5	3599.5	3063.75	4668.5	4072.5						3014.23	3354.56
	20.1	4076.25	2843.25	3334	3609.25	4130.5	3114.75	4998	4058						3657.6	4049.04				20.1	3628	2063.75	3064	2849	3779	2689.5	4349.25	3643						3199.19	3638.17
	21.3	3491.25	3423	3167.5	3569	4265.75	4065	4826.75	4155						3642.9	4157.1				21.3	2976.5	2917.25	2765.75	2848.25	3683.75	3355	3869.75	3806.5						3249.62	3749.54
	22.5	3763.5	2873.25	3458.75	2984.25	3748.25	3779.5	4669.75	3774.5						3465.02	4343.02				22.5	3262.25	2301.75	3098.5	2335.5	3274	3222.75	3841	3118.75						3042.71	3887.67
	23.7	3380.75	3057.25	3360.25	2951.5	4726	3173.75	3616	3590.25						3557.65	4168.25				23.7	2849	2496.25	2737.25	2352	3881.75	2734	3304.25	3022.25						3099.56	3723.33
	24.9	2880.25	2983.5	2950	2827.5	3598.5	3741.75	3536.75	3658.5						3227.38	4004.88				24.9	2292	2291	2438	2277.5	3115	3269.25	2983.75	3251.75						2757.02	3570.44
	26.1	2843.5	3196.25	3129.5	3191.25	3248.5	3145	3753.25	3542											26.1	2208.25	2552	2580.75	2533.75	2930	2878.75	3359	3085
	27.3	2534.75	3097.25	3257	3181.5	3417.25	3219.25	3413.75	3328											27.3	1965.25	2389.5	2504	2419.75	2823.75	2987.5	3031.75	3045.25
	28.5	3055.25	3110.5	3022.75	2869	3733.75	3470.5	3103.75	3648.75											28.5	2459	2422	2413.25	2238.5	3066.75	3145.25	2648	3444
	29.7	2794	2830.5	3114.25	2964.75	3300.25	3342	4174.5	3773.75											29.7	2315	2143.25	2472	2307	2791	2940	3646	3590.75
	30.9	3122	2440.5	3033.25	2796.5	4410	3213	2718.25	3976.5											30.9	2552.75	1789.75	2601.25	2175.75	3857.5	2861	2345.5	3699.5
	32.1	2546.25	3426.75	3071.25	3136.25	3973.25	3403.5	4386.25	3211.5											32.1	2045.75	2722	2522	2570.25	3679.75	3168.75	4012.25	3058
	33.3	2694.75	2472.75	2777	2806.25	3645.25	3323.25	3111.25	3538.25											33.3	2193.75	2001.5	2512.75	2281.75	3287	2963.75	2858.5	3177
	34.5	2872.75	3158.5	2859.25	2843	4420	3542.5	4427	3789.75											34.5	2333.75	2750.5	2442.5	2273.75	3829.25	3102.75	4176.5	3542.75
	35.7	2508.5	3092.5	2705.75	3128	4086.25	3636.75	3416	3627.75											35.7	1872.25	2585	2329.5	2475.25	3684	3433.75	3209.75	3175.75
	36.9	3279.25	2496.75	2878.25	2577	4267	2995	4266	3532											36.9	2717.75	2160.5	2514	2024.75	3955	2805.5	4027.5	3101.25
	38.1	2511.5	3759	3125	3521	3974.25	3343.5	3032	3799.25											38.1	1968.5	3303	2577.25	2829.75	3317	3073.75	2856.25	3234.5
	39.3	2936.5	3031.25	3030.5	2810.5	4219.25	3074.25	4267.25	3487.5											39.3	2442.25	2607.25	2416	2320.5	3688.75	2858.75	4035.5	3041.5
	40.5	3009.25	2946.25	3252.5	2637	4031.75	3636.75	3496.5	3990											40.5	2518.75	2514	2896.5	2121.25	3537.5	3360.5	3111.75	3634.5
	41.7	3273.75	3601.5	3696.5	3032.75	3408	3341.25	4388.75	3514.75											41.7	2943.5	3156.25	3459.75	2506.75	2985.75	3190.5	3978.5	3019.25
	42.9	3362.25	3329	3881.5	3875.5	3369.75	3202.25	4740	3742											42.9	3053.25	2784.25	3666	3373.25	2997.75	2891.25	4382.25	3353.5
	44.1	3597.5	3769.25	3256.75	3831	4612.75	3551	5017.25	3815.25											44.1	3409.25	3468.75	3019.25	3341.25	4078.5	3345.5	4774	3190.5
	45.3	3017.5	3696	3227.75	3523.25	4012.75	3672	4671	4613.5											45.3	2654.5	3440.5	2931.5	2902	3759.75	3551	4399	4114.25
	46.5	3820.25	3270.75	3517.75	3971	4305.75	3773.75	4064	3285.25											46.5	3549	2759.75	3202.25	3240.25	3967	3556.5	3743	2799
	47.7	3703.5	3123.75	3243.25	3384.75	4288.25	3478.75	4860.5	3898.75											47.7	3475.5	2817	2868.75	2639	3895.25	3242.5	4546.5	3603.5
	48.9	3160.75	3093.25	3101.5	3031.5	3720	4024.25	3663	3573.75											48.9	2583	2628	2531.25	2450.75	3217.75	3846.5	3345	3292.25
	50.1	2711.5	3489	3326.25	3262	3650.5	3653.5	4344.75	4029.25											50.1	2301.5	2869.25	2799.75	2518.75	3223.25	3438	3891.25	3709
	51.3	3531.75	2881.75	3417.25	3291.75	3402	3315.25	3348.75	4105											51.3	3081.5	2388	2767.25	2544.75	2934.5	3032.5	2878.75	3798
	52.5	3173.25	3159.5	3276.25	2965.75	3750.5	3839.25	4453.75	3651.5											52.5	2566.5	2602	2638.25	2364.25	3564.5	3617.5	4313.5	3392.5
	53.7	3050.75	3179.25	3169	2753.75	4012.25	3531.25	3239.25	3506.25											53.7	2562.75	2613.5	2640.5	2141.5	3819.25	3210	2952.25	3187.75
	54.9	3008.75	2715	3355.5	2782	4497	3301.25	4066.75	3742.25											54.9	2385.5	2149.25	2826.75	2103	4292.75	3096.5	3969.5	3281.5
	56.1	3084	2708.5	3071.5	2991.25	3965.5	3817.25	4244.75	3743.25											56.1	2362	2142.25	2591.75	2336	3735.5	3602.25	4142.25	3407.25
	57.3	2836.5	2977.25	2953.5	2858.5	4010	3427	4610.75	3791.25											57.3	2446	2415.5	2529	2281.25	3767	3131.75	4483.25	3437.5
	58.5	3008.5	2812.25	2856.5	3062.75	3853.25	3442.5	3972.5	3493											58.5	2394	2161.25	2306.5	2338	3612	3154.5	3732.5	3095.75
	59.7	2718	2696.5	2749.75	2753.75	3885.75	3671.25	4924.25	3032											59.7	2139.25	2151.5	2299	2188	3613.5	3398.75	4624	2837
	60.9	2991.75	2740.5	3046.75	2654.5	4363	3430.25	3197	3582.75											60.9	2612.75	2152.5	2616	2145	3975.5	3122	2975	3405.5
	62.1	2742	2731.5	2892.25	3118.5	4303.5	3473.5	5008	3327.25											62.1	2295	2206	2494.5	2578.5	4058	3151.75	4744	2918
	63.3	2609.75	2841.75	3243.75	2721.25	4346.5	3486.5	3472.25	3306.25											63.3	2185.25	2504	2754.75	2273.25	3990.5	3232	3115	3008.75
	64.5	3074.75	2797.75	3278.75	2621.5	4486.25	3548.25	4658.25	3313.5											64.5	2584.75	2535.5	2909	2190.75	4057.75	3303.5	4336.75	3107
	65.7	3546.5	3041.75	3222	2918.5	4477.75	4050	3887.25	3664											65.7	3017.5	2650.75	2728.5	2458	4081.5	3771.5	3497	3159.25
	66.9	3170.75	3614.5	3603.75	3116.75	4535.75	3797.5	4029.5	3661.5											66.9	2695.5	3192.5	3199	2514.25	4253.5	3399	3745.75	3230.75
	68.1	3883	4083.25	3551.25	3880	4273.75	3576.75	4818	3919.25											68.1	3705	3904.5	3260.5	3282.25	3892	3318	4514.25	3421
	69.3	3923.25	3302.25	3816.25	3423.25	4512.25	3990.75	5143.75	4187.75											69.3	3728.25	3012.25	3449.25	2886.5	4045	3539.75	4731.75	3796.5
	70.5	3825.75	3855	3492.25	3859.25	5194.25	4205.75	4915.75	4302.5											70.5	3546	3619.75	3027.25	3252.5	4637.25	3891.25	4697.25	3932.25
	71.7	3506	3015	3054	2948.5	4129.25	3893.75	4857	3546.25											71.7	3127.5	2655.25	2583.5	2483.25	3471	3590.5	4420	3133.75
Fig. 1g RER																			Fig. 1h EE
	hour	floxed				OPA1 KO					light		dark		Total					hour	floxed				OPA1 KO					light		dark		Total
	0.9	0.91225	0.7975	0.8785	0.7805	0.92575	0.84375	0.916	0.89475		floxed	KO	floxed	KO	floxed	KO				0.9	0.5	0.45	0.45	0.4	0.5	0.35	0.375	0.35		floxed	KO	floxed	KO	floxed	KO
	2.1	0.86525	0.8385	0.8935	0.821	0.8945	0.812	0.8945	0.8885		0.8205	0.892729	0.834896	0.912292	0.8205	0.892729				2.1	0.55	0.475	0.45	0.475	0.45	0.4	0.45	0.425		0.4625	0.422917	0.464583	0.4375	0.4625	0.422917
	3.3	0.833	0.81625	0.90825	0.80025	0.833	0.775	0.903	0.901		0.824292	0.893833	0.831354	0.896917	0.824292	0.893833				3.3	0.475	0.5	0.525	0.425	0.4	0.375	0.3	0.45		0.49375	0.433333	0.479167	0.441667	0.49375	0.433333
	4.5	0.88825	0.81025	0.85375	0.80175	0.81175	0.78175	0.88275	0.87625		0.809375	0.878188	0.836521	0.899958	0.809375	0.878188				4.5	0.575	0.475	0.475	0.425	0.375	0.4	0.475	0.35		0.4875	0.397917	0.472917	0.433333	0.4875	0.397917
	5.7	0.83	0.77475	0.867	0.785	0.852	0.792	0.85175	0.89875		0.811625	0.888292	0.851104	0.897646	0.811625	0.888292				5.7	0.5	0.425	0.425	0.45	0.45	0.375	0.35	0.45		0.485417	0.429167	0.491667	0.466667	0.485417	0.429167
	6.9	0.8365	0.81775	0.85225	0.7885	0.8785	0.811	0.909	0.922		0.807583	0.885875	0.874125	0.884021	0.807583	0.885875				6.9	0.525	0.5	0.5	0.475	0.525	0.325	0.45	0.375		0.460417	0.427083	0.547917	0.447917	0.460417	0.427083
	8.1	0.847	0.7975	0.89925	0.84525	0.92575	0.7705	0.94025	0.93675		0.805187	0.900979	0.872875	0.896354	0.805187	0.900979				8.1	0.475	0.425	0.475	0.425	0.45	0.35	0.4	0.375		0.475	0.4375	0.577083	0.48125	0.475	0.4375
	9.3	0.85225	0.77425	0.91125	0.812	0.91925	0.78275	0.954	0.90775		0.817146	0.920312	0.887146	0.900854	0.817146	0.920312				9.3	0.475	0.4	0.5	0.425	0.45	0.325	0.35	0.4		0.466667	0.44375	0.583333	0.49375	0.466667	0.44375
	10.5	0.8545	0.77825	0.88475	0.79	0.9445	0.77825	0.9525	0.919		0.8345	0.908479	0.874625	0.895042	0.8345	0.908479				10.5	0.425	0.425	0.45	0.4	0.425	0.35	0.425	0.475		0.445833	0.41875	0.547917	0.514583	0.445833	0.41875
	11.7	0.81275	0.79775	0.8875	0.79	0.928	0.8035	0.92975	0.9255		0.815125	0.908042	0.867292	0.890729	0.815125	0.908042				11.7	0.475	0.525	0.525	0.4	0.4	0.375	0.4	0.375		0.45	0.447917	0.572917	0.5	0.45	0.447917
	12.9	0.87375	0.79675	0.8565	0.822	0.89275	0.807	0.91975	0.93775		0.811937	0.916562	0.851208	0.890375	0.811937	0.916562				12.9	0.6	0.45	0.475	0.425	0.475	0.35	0.4	0.45		0.447917	0.429167	0.514583	0.470833	0.447917	0.429167
	14.1	0.8365	0.8165	0.8995	0.80375	0.92525	0.76125	0.93375	0.9185						0.834896	0.912292				14.1	0.5	0.425	0.525	0.475	0.45	0.3	0.425	0.575						0.464583	0.4375
	15.3	0.8585	0.779	0.8835	0.795	0.891	0.8015	0.956	0.879						0.831354	0.896917				15.3	0.575	0.45	0.525	0.425	0.375	0.35	0.4	0.5						0.479167	0.441667
	16.5	0.8485	0.755	0.9345	0.828	0.838	0.79175	0.928	0.9035						0.836521	0.899958				16.5	0.575	0.475	0.55	0.475	0.475	0.35	0.55	0.5						0.472917	0.433333
	17.7	0.9775	0.775	0.96775	0.829	0.857	0.764	0.87875	0.90675						0.851104	0.897646				17.7	0.7	0.575	0.55	0.575	0.45	0.35	0.45	0.5						0.491667	0.466667
	18.9	0.937	0.76675	0.94775	0.85	0.83175	0.80725	0.948	0.90875						0.874125	0.884021				18.9	0.7	0.575	0.625	0.6	0.475	0.425	0.575	0.55						0.547917	0.447917
	20.1	0.88875	0.729	0.91825	0.78875	0.91675	0.87175	0.86875	0.8955						0.872875	0.896354				20.1	0.7	0.4	0.55	0.525	0.475	0.375	0.575	0.525						0.577083	0.48125
	21.3	0.84425	0.8525	0.8745	0.798	0.86325	0.8245	0.801	0.9155						0.887146	0.900854				21.3	0.6	0.5	0.525	0.525	0.475	0.5	0.5	0.525						0.583333	0.49375
	22.5	0.862	0.80825	0.891	0.7835	0.877	0.85325	0.819	0.82725						0.874625	0.895042				22.5	0.675	0.425	0.575	0.425	0.425	0.45	0.525	0.475						0.547917	0.514583
	23.7	0.83075	0.81675	0.81225	0.80425	0.82025	0.8615	0.9125	0.84125						0.867292	0.890729				23.7	0.6	0.45	0.55	0.425	0.55	0.375	0.4	0.425						0.572917	0.5
	24.9	0.79575	0.76275	0.8255	0.808	0.87175	0.87325	0.846	0.88775						0.851208	0.890375				24.9	0.5	0.425	0.475	0.425	0.4	0.475	0.4	0.5						0.514583	0.470833
	26.1	0.777	0.79375	0.8325	0.796	0.9005	0.91825	0.9005	0.87375											26.1	0.475	0.475	0.525	0.45	0.35	0.375	0.4	0.45
	27.3	0.77625	0.771	0.76775	0.7605	0.83125	0.9275	0.888	0.9135											27.3	0.4	0.475	0.525	0.475	0.375	0.4	0.375	0.425
	28.5	0.7935	0.77825	0.798	0.78175	0.8195	0.9075	0.85075	0.942											28.5	0.55	0.475	0.5	0.425	0.4	0.425	0.35	0.475
	29.7	0.8265	0.755	0.79675	0.77375	0.85475	0.88075	0.8695	0.9485											29.7	0.475	0.45	0.475	0.425	0.375	0.4	0.475	0.5
	30.9	0.81325	0.733	0.8595	0.778	0.86775	0.89775	0.85775	0.926											30.9	0.525	0.375	0.5	0.4	0.525	0.375	0.325	0.5
	32.1	0.80275	0.80425	0.819	0.81525	0.925	0.931	0.9025	0.9525											32.1	0.45	0.5	0.5	0.475	0.475	0.45	0.5	0.425
	33.3	0.81025	0.8095	0.90325	0.816	0.89925	0.89375	0.92	0.8985											33.3	0.475	0.4	0.45	0.425	0.425	0.4	0.325	0.45
	34.5	0.81175	0.87625	0.8515	0.7995	0.8655	0.87775	0.9415	0.9325											34.5	0.475	0.475	0.475	0.425	0.5	0.425	0.525	0.5
	35.7	0.74675	0.835	0.862	0.79125	0.90825	0.94825	0.93825	0.87975											35.7	0.4	0.475	0.425	0.475	0.475	0.45	0.375	0.45
	36.9	0.82575	0.865	0.87025	0.78525	0.92925	0.937	0.94375	0.8755											36.9	0.55	0.4	0.45	0.4	0.5	0.375	0.5	0.45
	38.1	0.7865	0.876	0.82025	0.8045	0.83775	0.917	0.94275	0.8525											38.1	0.425	0.55	0.525	0.525	0.425	0.4	0.35	0.5
	39.3	0.82675	0.859	0.80225	0.8285	0.87675	0.93175	0.9425	0.87225											39.3	0.5	0.45	0.5	0.425	0.5	0.375	0.5	0.45
	40.5	0.834	0.85125	0.88975	0.80525	0.88125	0.9255	0.892	0.912											40.5	0.525	0.45	0.55	0.4	0.475	0.475	0.375	0.5
	41.7	0.896	0.87025	0.93375	0.829	0.88075	0.9535	0.9055	0.85825											41.7	0.575	0.525	0.6	0.45	0.375	0.425	0.5	0.425
	42.9	0.905	0.82725	0.94125	0.87075	0.894	0.90425	0.92425	0.88775											42.9	0.575	0.525	0.65	0.55	0.375	0.4	0.55	0.5
	44.1	0.94725	0.91825	0.91775	0.87	0.88825	0.94525	0.95125	0.83225											44.1	0.65	0.575	0.55	0.575	0.525	0.45	0.575	0.475
	45.3	0.873	0.92925	0.90475	0.82025	0.93725	0.964	0.942	0.891											45.3	0.525	0.55	0.525	0.5	0.45	0.475	0.525	0.575
	46.5	0.92925	0.84575	0.903	0.814	0.9235	0.9415	0.91775	0.848											46.5	0.675	0.5	0.6	0.575	0.5	0.5	0.5	0.425
	47.7	0.9375	0.90225	0.88275	0.781	0.9105	0.932	0.935	0.92575											47.7	0.65	0.475	0.55	0.475	0.5	0.425	0.55	0.525
	48.9	0.81375	0.848	0.8155	0.808	0.866	0.9545	0.91075	0.9225											48.9	0.55	0.45	0.5	0.425	0.4	0.475	0.4	0.45
	50.1	0.845	0.811	0.84325	0.77475	0.88925	0.939	0.89325	0.922											50.1	0.475	0.525	0.55	0.5	0.425	0.45	0.5	0.525
	51.3	0.8695	0.8325	0.80575	0.7715	0.8685	0.91625	0.85925	0.922											51.3	0.6	0.45	0.55	0.45	0.375	0.4	0.375	0.525
	52.5	0.80525	0.82325	0.80625	0.79925	0.94725	0.94	0.968	0.932											52.5	0.55	0.45	0.5	0.425	0.425	0.475	0.525	0.475
	53.7	0.8345	0.83125	0.838	0.7785	0.95275	0.90875	0.9125	0.9085											53.7	0.525	0.475	0.5	0.4	0.5	0.425	0.375	0.45
	54.9	0.79425	0.792	0.8415	0.75575	0.9505	0.93975	0.97625	0.8755											54.9	0.5	0.425	0.55	0.425	0.5	0.4	0.475	0.475
	56.1	0.76425	0.7895	0.839	0.78275	0.941	0.943	0.97025	0.90525											56.1	0.525	0.4	0.5	0.45	0.475	0.475	0.5	0.45
	57.3	0.86125	0.80925	0.85375	0.801	0.93975	0.91375	0.96725	0.90575											57.3	0.475	0.425	0.475	0.425	0.45	0.425	0.525	0.5
	58.5	0.791	0.768	0.8095	0.7665	0.936	0.92125	0.94125	0.8865											58.5	0.5	0.425	0.475	0.45	0.425	0.425	0.45	0.45
	59.7	0.78325	0.80075	0.8375	0.79875	0.92625	0.93225	0.93925	0.93975											59.7	0.45	0.4	0.45	0.375	0.45	0.45	0.575	0.375
	60.9	0.87525	0.781	0.86225	0.805	0.9155	0.9125	0.931	0.94575											60.9	0.5	0.4	0.5	0.425	0.475	0.425	0.375	0.475
	62.1	0.83425	0.812	0.86075	0.82575	0.93925	0.90825	0.949	0.87775											62.1	0.475	0.4	0.45	0.475	0.475	0.425	0.575	0.4
	63.3	0.838	0.88125	0.8485	0.838	0.9155	0.92575	0.8975	0.91											63.3	0.45	0.425	0.525	0.425	0.475	0.45	0.4	0.425
	64.5	0.8375	0.907	0.8865	0.836	0.901	0.932	0.93475	0.932											64.5	0.525	0.425	0.55	0.4	0.5	0.45	0.525	0.425
	65.7	0.8475	0.87575	0.8465	0.8415	0.90975	0.92825	0.9005	0.86525											65.7	0.6	0.475	0.525	0.425	0.5	0.5	0.45	0.45
	66.9	0.852	0.88125	0.88625	0.80925	0.94	0.89675	0.9235	0.89											66.9	0.525	0.55	0.625	0.425	0.525	0.45	0.475	0.475
	68.1	0.95425	0.95475	0.91325	0.8455	0.91	0.92575	0.9345	0.87025											68.1	0.7	0.6	0.6	0.575	0.475	0.425	0.55	0.5
	69.3	0.95025	0.90875	0.9005	0.8395	0.89325	0.88325	0.91875	0.90675											69.3	0.7	0.5	0.625	0.5	0.525	0.475	0.6	0.55
	70.5	0.92725	0.93775	0.86375	0.842	0.89375	0.92375	0.9565	0.9075											70.5	0.7	0.6	0.575	0.55	0.575	0.525	0.55	0.55
	71.7	0.8865	0.8825	0.83625	0.84175	0.83875	0.91825	0.912	0.87675											71.7	0.625	0.45	0.5	0.425	0.45	0.475	0.525	0.45
Fig. 1i food																			Fig. 1j activity
	hour	floxed				OPA1 KO					light		dark		Total					hour	floxed				OPA1 KO					light		dark		Total
	0.9	0	0.045	0	0	0.075	0	0.09	0.19		floxed	KO	floxed	KO	floxed	KO				0.9	639.75	1044.25	627.75	1321.75	1547.5	1135.75	2007.5	1395		floxed	KO	floxed	KO	floxed	KO
	2.1	0.1025	0.0125	0.1425	0.065	0.0175	0.0675	0.0925	0		0.031875	0.065625	0.0510417	0.0658333	0.031875	0.065625				2.1	1184.5	1390.5	796.75	1177.75	1169.25	1142.25	2272	1045		1327.85	1480.98	1508.94	1263.5	1327.85	1480.98
	3.3	0	0.0325	0.05	0	0	0.165	0.095	0.1675		0.056875	0.04375	0.0504167	0.07875	0.056875	0.04375				3.3	475	1274	1189.25	1150	1170.75	1922.25	817.25	1910.25		1398.27	1391.75	1346.48	1664.54	1398.27	1391.75
	4.5	0	0	0.015	0	0	0	0.0675	0.0225		0.0139583	0.0558333	0.024375	0.0385417	0.0139583	0.0558333				4.5	2605.5	1184.25	472	1161.5	709.75	1777.5	2511	936		1337.1	1346.65	1355.4	1337.54	1337.1	1346.65
	5.7	0.075	0	0.0175	0	0	0	0	0.0525		0.019375	0.07625	0.0358333	0.0760417	0.019375	0.07625				5.7	1045.5	656.5	674.75	917.75	1071.25	1389.5	511.25	1567.5		1321.12	1450.81	1441	1579.46	1321.12	1450.81
	6.9	0.0475	0	0.0625	0	0.0175	0	0.0375	0		0.0379167	0.0372917	0.0904167	0.0375	0.0379167	0.0372917				6.9	1325.75	906.75	607	619.5	1275.25	1399.75	2262.5	1153.5		1104.15	1359.02	2588.08	1342.77	1104.15	1359.02
	8.1	0	0.015	0.0525	0.075	0.09	0.0975	0.02	0.05		0.018125	0.060625	0.0608333	0.039375	0.018125	0.060625				8.1	858.5	710	1013	683.25	1066.75	1358.25	1516.25	571		813.688	1530.12	2809.35	2284.25	813.688	1530.12
	9.3	0.09	0	0.1	0.0375	0.0225	0	0.05	0.1025		0.01875	0.0716667	0.13625	0.0602083	0.01875	0.0716667				9.3	525	558.5	460.25	1429.25	791	513.75	1021.25	1735		862.896	1401.1	3559.21	2186.21	862.896	1401.1
	10.5	0	0.0125	0	0	0.1	0	0.255	0.0875		0.0452083	0.0416667	0.078125	0.105417	0.0452083	0.0416667				10.5	703.25	825	569	417	894.5	580	1372.5	1253.75		1286.54	1142.96	2634	2730.5	1286.54	1142.96
	11.7	0	0.03	0.02	0	0.055	0	0.0675	0.1675		0.00916667	0.0785417	0.130417	0.05875	0.00916667	0.0785417				11.7	776.5	1452	1119	763	1112.25	977.75	1393.5	1311.5		1270.12	1394.71	2715.27	2441.73	1270.12	1394.71
	12.9	0.1	0	0.09	0.19	0.1175	0	0	0		0.0347917	0.0639583	0.0670833	0.0802083	0.0347917	0.0639583				12.9	2956	802.5	712.5	1100.5	861.75	1142.75	2272.75	756		1138.58	1409.4	1950.9	2049.1	1138.58	1409.4
	14.1	0.01	0.0925	0.025	0	0	0	0.0625	0.25						0.0510417	0.0658333				14.1	1196	653.75	1048.75	1150.75	1472.75	1303.25	1746.75	3517						1508.94	1263.5
	15.3	0.0975	0	0	0.0775	0	0	0.0275	0.135						0.0504167	0.07875				15.3	2827	1073.25	994.75	389.75	816.5	1019	1425.25	2479						1346.48	1664.54
	16.5	0.0375	0	0.2275	0	0	0.11	0.0475	0.12						0.024375	0.0385417				16.5	1215	1394.75	818.75	2532.25	1119.25	962.5	3741	1776.25						1355.4	1337.54
	17.7	0.185	0.07	0.0825	0.0675	0.0675	0	0	0						0.0358333	0.0760417				17.7	5107.75	4636.75	1694.75	3839	1139	1180	933	464.25						1441	1579.46
	18.9	0.23	0.025	0.0575	0.015	0.015	0	0.035	0.1375						0.0904167	0.0375				18.9	4384.5	4285.25	1493.75	5682	3031.5	2445.75	5032.75	2368.25						2588.08	1342.77
	20.1	0.21	0	0.0525	0.055	0.0925	0.0625	0.0675	0.155						0.0608333	0.039375				20.1	5148.75	1313	1327.25	3644.75	1637.75	956.75	4445	2548						2809.35	2284.25
	21.3	0.175	0.0525	0.085	0.0775	0.0275	0.0475	0	0						0.13625	0.0602083				21.3	3714.5	2197.75	962.25	1840.5	1578	4057	4638	2016.75						3559.21	2186.21
	22.5	0.2275	0	0.015	0	0.01	0.095	0.0225	0						0.078125	0.105417				22.5	3699.25	1193.75	2036.5	1081.5	1014.25	3280.25	4065.25	1793						2634	2730.5
	23.7	0.0425	0.03	0.04	0	0.05	0.0375	0.13	0						0.130417	0.05875				23.7	4158.5	774.5	866.5	815.25	1370.75	2053	2198.75	837.5						2715.27	2441.73
	24.9	0	0	0.0525	0.035	0.025	0.045	0	0.1475						0.0670833	0.0802083				24.9	1396	495.5	1042.75	1489.75	1174.25	2437	1322.5	1127						1950.9	2049.1
	26.1	0.04	0	0.0475	0.0475	0	0.0475	0.045	0											26.1	2282.5	1976.75	924.25	1062.25	572.75	1154.75	2563.25	933.25
	27.3	0	0	0	0	0	0	0.0175	0.15											27.3	2052.25	942	723	2833.5	1000.25	1867.75	1024.25	1493.5
	28.5	0	0.0575	0.06	0.04	0.06	0.135	0.0475	0.0675											28.5	753.5	1364.75	975.75	747	1171	1435.75	1519	943.5
	29.7	0.0225	0	0.0325	0.035	0.015	0.0225	0.0975	0.085											29.7	1862	681	914.75	837.25	1024	1814.75	2764.5	1348.25
	30.9	0.025	0	0.0175	0	0.035	0.115	0	0.0975											30.9	1519.25	530	996.75	453.25	2329.75	1512.75	1178.5	1117.25
	32.1	0	0	0.0575	0	0.02	0	0.195	0											32.1	692.25	1403.75	594.25	1151.75	1340.25	1085.25	2384	646.25
	33.3	0	0	0.06	0.055	0.0775	0	0	0											33.3	2942.5	334.75	980.25	642.75	714.25	417.25	960.25	775.5
	34.5	0	0.0225	0.075	0	0.09	0.1425	0.1325	0											34.5	6316	1066.75	706.75	1073.5	1596	2095	2749.75	1813.25
	35.7	0	0.1	0	0.095	0	0.085	0.0175	0.0875											35.7	2137.25	710	780.5	1772.75	1020.25	1589	1005.25	488.5
	36.9	0.0475	0	0.0325	0.03	0.195	0	0.23	0.105											36.9	4952	530.5	924.25	598	1808.5	953	2673.75	970.25
	38.1	0	0.225	0.0525	0.055	0.035	0.0925	0	0.01											38.1	1378.75	2296.75	1126.5	2185.5	1734	1523.5	824.5	733.25
	39.3	0	0	0	0	0	0	0.055	0.1											39.3	2987.5	829.75	589.25	900.5	818.5	1142.5	3182.5	751.75
	40.5	0.015	0.0075	0.07	0	0	0.125	0.015	0.03											40.5	3304.75	1622	956	438	840	2039	850	1273.75
	41.7	0.17	0	0.1175	0.075	0	0.14	0.14	0											41.7	4229.5	1416	1020.75	1576.5	1614.5	1004	3613.75	597.25
	42.9	0.0925	0	0.0825	0.09	0	0	0	0.0175											42.9	2420	2441	2043.5	3552.75	1154	752.25	2817.5	2799.5
	44.1	0.195	0.1275	0.1475	0.1475	0	0.0675	0	0.0975											44.1	4971.5	2699.75	2439.25	3881.25	1247	1794	5152.5	1512
	45.3	0.0325	0.0625	0.0725	0	0.05	0.015	0.435	0											45.3	3160.25	3231.75	1253.5	1939.25	1601.25	1745.75	4014.25	3190
	46.5	0.5425	0	0.3925	0.06	0.1525	0.0625	0.015	0											46.5	3269.25	1146.75	1724.25	3281	1907.75	2744	2836.25	986.75
	47.7	0.5125	0.0775	0	0.0375	0	0.055	0.11	0.125											47.7	3757.25	1034	1371.5	1663.25	2258.5	2286.75	2710.25	2250
	48.9	0.1675	0	0.02	0.0625	0.0225	0.1425	0	0.05											48.9	2503.75	2682	785	1906	784	2559.75	1065.75	1215.75
	50.1	0.065	0.0275	0.03	0.1025	0	0.09	0.0275	0.1375											50.1	2040.25	1402	1431.75	1110	1352.5	972	1837.75	1686.25
	51.3	0.0725	0.0125	0	0	0.0325	0	0	0.0425											51.3	3084.75	617	1169.75	534.75	1184.25	1210.75	707.75	1850.75
	52.5	0.0075	0	0	0.0525	0.0825	0.0775	0.1975	0.1575											52.5	2021	1485.75	1264.25	1818.25	1677	1105.75	2586.25	1037.25
	53.7	0.1175	0.045	0.05	0.06	0.175	0	0	0											53.7	2181.75	1815	1022.25	641.25	1427.25	1612.5	678.5	1099
	54.9	0	0	0.065	0	0.1425	0.155	0.1275	0											54.9	1042	511.25	816.25	436.5	1876.75	1145.75	2254.25	855.5
	56.1	0	0	0.025	0	0.0475	0.0075	0.205	0.1275											56.1	1051.25	735.5	791.75	669.5	1580	1387.25	2421	1457
	57.3	0.085	0.055	0	0.06	0.025	0.0325	0.115	0.075											57.3	3010.25	2047.75	1184.5	1322.75	1441.5	976	3516.25	853.5
	58.5	0	0	0	0	0.0275	0.1075	0	0											58.5	1134	1089.25	727.75	613.25	1607.25	891.75	629.5	1253.25
	59.7	0	0.15	0.0225	0	0.09	0.01	0.1	0.0875											59.7	1407.5	1326	659.5	759	1730.75	1082.5	4293	908.5
	60.9	0	0.0325	0.09	0	0.065	0	0.0525	0.025											60.9	2540.75	1012.75	1045.75	931.75	1244.5	716.5	563.25	1199
	62.1	0.0475	0	0.045	0.0525	0.13	0.2875	0.0775	0											62.1	1470	997.75	956.75	1696.5	1798.25	835	3886.25	600
	63.3	0	0	0.1175	0	0	0.02	0	0.125											63.3	2866	1097.75	809.25	900	1132.25	1272.75	985	1025.5
	64.5	0	0.0725	0	0	0.1125	0	0.3225	0.03											64.5	2512	618	1153	727.5	1214.25	726.75	3122.75	1288
	65.7	0.0775	0.02	0.1025	0.1175	0	0.085	0	0.0175											65.7	3882.75	1491.5	1059.75	1102	1002	1960	1583.25	1022.25
	66.9	0.0075	0.01	0.12	0	0.0475	0	0.1275	0.0925											66.9	2323.25	2102.75	1937	1046.5	1439.5	1337.25	3014.75	1218
	68.1	0.1475	0.2075	0.205	0.14	0	0.085	0	0.095											68.1	6464	4380.75	2239.25	4201	1661.5	1249.25	2807.25	1223.5
	69.3	0.095	0.035	0.235	0.015	0.235	0.12	0.245	0.09											69.3	6239	1657.25	2389.5	3022.5	1322.75	1703.75	3936.25	2962.25
	70.5	0.095	0.0925	0.115	0.025	0	0.0575	0.175	0.115											70.5	5406.75	3671.5	2097.75	3975	2323.75	1434.5	4526.75	2388.25
	71.7	0.055	0	0.01	0	0	0.0475	0.3725	0.035											71.7	5257	915.75	1971	826.25	1310	1785	3781.5	1747.25

## Sheet: Figure 2
Fig. 2b	Cell number				Fig. 2c	ALT				Fig. 2d	AST				Fig. 2e	LDH
	floxed	KO				floxed	KO				floxed	OPA1 KO				Floxed	OPA1 KO
	1787	1205				27.0546	65.3869				40	158				29.3	34.7
	1544	1129				22.9754	99.1002				83	152				67.3	52.8
	1807	1406				27.0546	71.5057				38	116				34.8	46
	1537	1468				19.4361	78.1644				66	98				52.2	42.7
						19.916	49.0702				37	182				43.3	42.7
						20.9358	92.9814				36	98				32.6	38.2
						22.2555	62.5675
						26.2148	73.6053
						16.3767	59.808
Fig. 2f							Fig. 2g	OPA1	floxed	KO
									1.09239	0.0292077
									1.02835	0.134634
									0.988421	0.0620706
									0.996484	0.105105
									0.89452	0.0513288
								PARP (c/u)	floxed	KO
									1.01415	0.810002
									0.57537	0.407456
									0.761583	0.909161
									1.47807	0.844542
									1.171	0.522791
								Cas3 (c/u)	floxed	KO
									1.06742	0.638494
									1.00247	0.780631
									1.04678	0.673968
									0.855844	0.438842
									1.02436	0.370661
								LC3-II/I	floxed	KO
									1.15405	0.306206
									0.994877	1.06459
									1.02054	0.690777
									0.776122	0.397327
									1.05473	0.777195

## Sheet: Figure 3
Fig. 3g		floxed							OPA1 KO
	Basal	5.4	5.2	4.6	7.8	4	6		2.9	5.5	8.3	4.8	3.1	4.4
	ADP	9.3	18.3	13.2	37.6	8.6	26.5		8.3	24.7	33.1	23.5	15.7	18.3
	Olm	0.3	4.1	3.6	5.8	1.8	9.7		2	4.4	7.1	2.9	3	1.7
	FCCP	11.6	21.5	20.6	48.3	16.8	25.8		18	35	38.5	34.8	19.3	33.1
Fig. 3h	ATP linked	flox	OPA1 KO
		5.1	1
		1.1	1.1
		1	1.2
		2	1.9
		2.2	0.2
		(-3.7)	2.6
Fig. 3i	Res Cap	flox	OPA1 KO
		6.2	15.1
		16.4	29.5
		16.1	30.2
		40.5	30
		12.8	16.2
		19.8	28.7
Fig. 3j		flox	OPA1 KO
	RCR APD	27.1	4.3
		4.5	5.6
		2.7	4.7
		3.7	8
		6.5	5.3
		4.7	10.6
		flox	OPA1 KO
	RCR FCCP	33.8	9.2
		5.3	7.9
		2.7	5.4
		5.8	11.9
		8.3	6.5
		9.3	19.2
Fig. 3k	ATP (nmol/g)	floxed	OPA1 KO
		9.82	10.82
		8.72	5.06
		6.64	17.92
		16.52	4.87

## Sheet: Figure 4a&b total
UNIPROT.ID	Description	log2FC.tot	adj.pval.tot	log10(P-value)
P38647	Stress-70 protein, mitochondrial OS=Mus musculus OX=10090 GN=Hspa9 PE=1 SV=3 - [GRP75_MOUSE]	2.38241	3.7231e-50	49.4291
Q8CGK3	Lon protease homolog, mitochondrial OS=Mus musculus OX=10090 GN=Lonp1 PE=1 SV=2 - [LONM_MOUSE]	4.95966	3.49297e-47	46.4568
P63038	60 kDa heat shock protein, mitochondrial OS=Mus musculus OX=10090 GN=Hspd1 PE=1 SV=1 - [CH60_MOUSE]	1.40583	3.4958e-41	40.4565
G3X982	Aldehyde oxidase 3 OS=Mus musculus OX=10090 GN=Aox3 PE=1 SV=1 - [AOXC_MOUSE]	-3.96072	1.7709e-20	19.7518
Q9CZS1	Aldehyde dehydrogenase X, mitochondrial OS=Mus musculus OX=10090 GN=Aldh1b1 PE=1 SV=1 - [AL1B1_MOUSE]	2.54729	3.39539e-20	19.4691
Q8BGT5	Alanine aminotransferase 2 OS=Mus musculus OX=10090 GN=Gpt2 PE=1 SV=1 - [ALAT2_MOUSE]	3.00452	4.39042e-18	17.3575
P19157	Glutathione S-transferase P 1 OS=Mus musculus OX=10090 GN=Gstp1 PE=1 SV=2 - [GSTP1_MOUSE]	-1.27881	4.45572e-15	14.3511
Q8C196	Carbamoyl-phosphate synthase [ammonia], mitochondrial OS=Mus musculus OX=10090 GN=Cps1 PE=1 SV=2 - [CPSM_MOUSE]	0.781774	7.55852e-15	14.1216
Q99KI0	Aconitate hydratase, mitochondrial OS=Mus musculus OX=10090 GN=Aco2 PE=1 SV=1 - [ACON_MOUSE]	1.39678	1.78503e-14	13.7484
P11714	Cytochrome P450 2D9 OS=Mus musculus OX=10090 GN=Cyp2d9 PE=1 SV=2 - [CP2D9_MOUSE]	-2.5647	2.72831e-14	13.5641
Q91WU0	Carboxylesterase 1F OS=Mus musculus OX=10090 GN=Ces1f PE=1 SV=1 - [EST1F_MOUSE]	-2.02288	9.13591e-14	13.0392
Q8VCT4	Carboxylesterase 1D OS=Mus musculus OX=10090 GN=Ces1d PE=1 SV=1 - [EST1D_MOUSE]	-1.54777	9.63563e-14	13.0161
P16015	Carbonic anhydrase 3 OS=Mus musculus OX=10090 GN=Ca3 PE=1 SV=3 - [CAH3_MOUSE]	-0.963412	3.90225e-13	12.4087
P08249	Malate dehydrogenase, mitochondrial OS=Mus musculus OX=10090 GN=Mdh2 PE=1 SV=3 - [MDHM_MOUSE]	1.13805	1.43748e-12	11.8424
P56654	Cytochrome P450 2C37 OS=Mus musculus OX=10090 GN=Cyp2c37 PE=1 SV=2 - [CP237_MOUSE]	-8.2255	6.15348e-10	9.21088
Q64458	Cytochrome P450 2C29 OS=Mus musculus OX=10090 GN=Cyp2c29 PE=1 SV=2 - [CP2CT_MOUSE]	-2.21251	2.04731e-09	8.68882
Q9QYR9	Acyl-coenzyme A thioesterase 2, mitochondrial OS=Mus musculus OX=10090 GN=Acot2 PE=1 SV=2 - [ACOT2_MOUSE]	7.81661	8.61461e-09	8.06476
P51881	ADP/ATP translocase 2 OS=Mus musculus OX=10090 GN=Slc25a5 PE=1 SV=3 - [ADT2_MOUSE]	1.0218	1.27733e-08	7.8937
Q64133	Amine oxidase [flavin-containing] A OS=Mus musculus OX=10090 GN=Maoa PE=1 SV=3 - [AOFA_MOUSE]	7.59511	5.35822e-08	7.27098
Q80XN0	D-beta-hydroxybutyrate dehydrogenase, mitochondrial OS=Mus musculus OX=10090 GN=Bdh1 PE=1 SV=2 - [BDH_MOUSE]	1.07022	2.00577e-07	6.69772
P17717	UDP-glucuronosyltransferase 2B17 OS=Mus musculus OX=10090 GN=Ugt2b17 PE=1 SV=1 - [UDB17_MOUSE]	-1.08625	5.75318e-07	6.24009
Q99L13	3-hydroxyisobutyrate dehydrogenase, mitochondrial OS=Mus musculus OX=10090 GN=Hibadh PE=1 SV=1 - [3HIDH_MOUSE]	1.23255	1.18332e-06	5.9269
Q91X83	S-adenosylmethionine synthase isoform type-1 OS=Mus musculus OX=10090 GN=Mat1a PE=1 SV=1 - [METK1_MOUSE]	0.910531	1.52389e-06	5.81705
Q91X77	Cytochrome P450 2C50 OS=Mus musculus OX=10090 GN=Cyp2c50 PE=1 SV=2 - [CY250_MOUSE]	-3.00503	1.5407e-06	5.81228
Q8BTY1	Kynurenine--oxoglutarate transaminase 1 OS=Mus musculus OX=10090 GN=Kyat1 PE=1 SV=1 - [KAT1_MOUSE]	2.71192	2.21068e-06	5.65547
P05202	Aspartate aminotransferase, mitochondrial OS=Mus musculus OX=10090 GN=Got2 PE=1 SV=1 - [AATM_MOUSE]	0.752426	2.36624e-06	5.62594
Q6P3A8	2-oxoisovalerate dehydrogenase subunit beta, mitochondrial OS=Mus musculus OX=10090 GN=Bckdhb PE=1 SV=2 - [ODBB_MOUSE]	2.72471	2.44447e-06	5.61182
Q9CZU6	Citrate synthase, mitochondrial OS=Mus musculus OX=10090 GN=Cs PE=1 SV=1 - [CISY_MOUSE]	1.48439	2.75069e-06	5.56056
P24456	Cytochrome P450 2D10 OS=Mus musculus OX=10090 GN=Cyp2d10 PE=1 SV=2 - [CP2DA_MOUSE]	-1.37585	2.96567e-06	5.52788
O35490	Betaine--homocysteine S-methyltransferase 1 OS=Mus musculus OX=10090 GN=Bhmt PE=1 SV=1 - [BHMT1_MOUSE]	-0.715398	2.96567e-06	5.52788
P34914	Bifunctional epoxide hydrolase 2 OS=Mus musculus OX=10090 GN=Ephx2 PE=1 SV=2 - [HYES_MOUSE]	-0.678431	4.33948e-06	5.36256
Q8QZR3	Pyrethroid hydrolase Ces2a OS=Mus musculus OX=10090 GN=Ces2a PE=1 SV=1 - [EST2A_MOUSE]	-1.55926	6.01733e-06	5.2206
Q99J08	SEC14-like protein 2 OS=Mus musculus OX=10090 GN=Sec14l2 PE=1 SV=1 - [S14L2_MOUSE]	-1.24501	6.46285e-06	5.18958
P54071	Isocitrate dehydrogenase [NADP], mitochondrial OS=Mus musculus OX=10090 GN=Idh2 PE=1 SV=3 - [IDHP_MOUSE]	1.17223	7.461e-06	5.1272
Q9CZN7	Serine hydroxymethyltransferase, mitochondrial OS=Mus musculus OX=10090 GN=Shmt2 PE=1 SV=1 - [GLYM_MOUSE]	1.29262	7.71878e-06	5.11245
P56480	ATP synthase subunit beta, mitochondrial OS=Mus musculus OX=10090 GN=Atp5f1b PE=1 SV=2 - [ATPB_MOUSE]	0.449198	9.96035e-06	5.00173
Q9WTP6	Adenylate kinase 2, mitochondrial OS=Mus musculus OX=10090 GN=Ak2 PE=1 SV=5 - [KAD2_MOUSE]	1.32723	1.07248e-05	4.96961
P28665	Murinoglobulin-1 OS=Mus musculus OX=10090 GN=Mug1 PE=1 SV=3 - [MUG1_MOUSE]	-2.50555	1.07248e-05	4.96961
P40936	Indolethylamine N-methyltransferase OS=Mus musculus OX=10090 GN=Inmt PE=1 SV=1 - [INMT_MOUSE]	-1.41365	1.10425e-05	4.95693
P47738	Aldehyde dehydrogenase, mitochondrial OS=Mus musculus OX=10090 GN=Aldh2 PE=1 SV=1 - [ALDH2_MOUSE]	0.533824	1.14635e-05	4.94068
P04939	Major urinary protein 3 OS=Mus musculus OX=10090 GN=Mup3 PE=1 SV=1 - [MUP3_MOUSE]	-6.46113	1.45066e-05	4.83843
Q60597	2-oxoglutarate dehydrogenase, mitochondrial OS=Mus musculus OX=10090 GN=Ogdh PE=1 SV=3 - [ODO1_MOUSE]	1.39227	1.47308e-05	4.83177
P17879	Heat shock 70 kDa protein 1B OS=Mus musculus OX=10090 GN=Hspa1b PE=1 SV=3 - [HS71B_MOUSE]	-6.42044	1.71531e-05	4.76566
Q9Z2G9	Oxidoreductase HTATIP2 OS=Mus musculus OX=10090 GN=Htatip2 PE=1 SV=3 - [HTAI2_MOUSE]	6.57418	1.84476e-05	4.73406
Q60932	Voltage-dependent anion-selective channel protein 1 OS=Mus musculus OX=10090 GN=Vdac1 PE=1 SV=3 - [VDAC1_MOUSE]	0.933935	3.54329e-05	4.45059
Q91XE0	Glycine N-acyltransferase OS=Mus musculus OX=10090 GN=Glyat PE=1 SV=1 - [GLYAT_MOUSE]	0.988352	5.25398e-05	4.27951
O35658	Complement component 1 Q subcomponent-binding protein, mitochondrial OS=Mus musculus OX=10090 GN=C1qbp PE=1 SV=1 - [C1QBP_MOUSE]	1.52762	6.45973e-05	4.18979
Q8K023	Aldo-keto reductase family 1 member C18 OS=Mus musculus OX=10090 GN=Akr1c18 PE=1 SV=2 - [AKC1H_MOUSE]	-6.13683	6.45973e-05	4.18979
P19096	Fatty acid synthase OS=Mus musculus OX=10090 GN=Fasn PE=1 SV=2 - [FAS_MOUSE]	-1.44787	8.5728e-05	4.06688
Q9CQ62	2,4-dienoyl-CoA reductase [(3E)-enoyl-CoA-producing], mitochondrial OS=Mus musculus OX=10090 GN=Decr1 PE=1 SV=1 - [DECR_MOUSE]	1.0009	8.69531e-05	4.06071
Q3UEG6	Alanine--glyoxylate aminotransferase 2, mitochondrial OS=Mus musculus OX=10090 GN=Agxt2 PE=1 SV=1 - [AGT2_MOUSE]	1.59885	0.000112645	3.94829
Q8VCU1	Carboxylesterase 3B OS=Mus musculus OX=10090 GN=Ces3b PE=1 SV=2 - [EST3B_MOUSE]	-1.26794	0.000126345	3.89844
P12791	Cytochrome P450 2B10 OS=Mus musculus OX=10090 GN=Cyp2b10 PE=1 SV=1 - [CP2BA_MOUSE]	6.16386	0.000137811	3.86072
O88844	Isocitrate dehydrogenase [NADP] cytoplasmic OS=Mus musculus OX=10090 GN=Idh1 PE=1 SV=2 - [IDHC_MOUSE]	-0.827358	0.000137882	3.86049
P20108	Thioredoxin-dependent peroxide reductase, mitochondrial OS=Mus musculus OX=10090 GN=Prdx3 PE=1 SV=1 - [PRDX3_MOUSE]	1.35567	0.000151487	3.81962
P12710	Fatty acid-binding protein, liver OS=Mus musculus OX=10090 GN=Fabp1 PE=1 SV=2 - [FABPL_MOUSE]	-1.43974	0.000152046	3.81802
Q9Z0X1	Apoptosis-inducing factor 1, mitochondrial OS=Mus musculus OX=10090 GN=Aifm1 PE=1 SV=1 - [AIFM1_MOUSE]	1.27472	0.000205864	3.68642
Q91WL5	Cytochrome P450 4A12A OS=Mus musculus OX=10090 GN=Cyp4a12a PE=1 SV=2 - [CP4CA_MOUSE]	-5.98429	0.000207397	3.6832
Q05421	Cytochrome P450 2E1 OS=Mus musculus OX=10090 GN=Cyp2e1 PE=1 SV=1 - [CP2E1_MOUSE]	-0.921486	0.000231393	3.63565
P51174	Long-chain specific acyl-CoA dehydrogenase, mitochondrial OS=Mus musculus OX=10090 GN=Acadl PE=1 SV=2 - [ACADL_MOUSE]	1.05536	0.000254353	3.59456
Q64176	Carboxylesterase 1E OS=Mus musculus OX=10090 GN=Ces1e PE=1 SV=1 - [EST1E_MOUSE]	-2.7248	0.000258476	3.58758
Q99LC3	NADH dehydrogenase [ubiquinone] 1 alpha subcomplex subunit 10, mitochondrial OS=Mus musculus OX=10090 GN=Ndufa10 PE=1 SV=1 - [NDUAA_MOUSE]	-5.8192	0.000258476	3.58758
Q8VCH0	3-ketoacyl-CoA thiolase B, peroxisomal OS=Mus musculus OX=10090 GN=Acaa1b PE=1 SV=1 - [THIKB_MOUSE]	-0.738693	0.000258476	3.58758
Q8BMS1	Trifunctional enzyme subunit alpha, mitochondrial OS=Mus musculus OX=10090 GN=Hadha PE=1 SV=1 - [ECHA_MOUSE]	0.523511	0.000352521	3.45282
P09528	Ferritin heavy chain OS=Mus musculus OX=10090 GN=Fth1 PE=1 SV=2 - [FRIH_MOUSE]	2.87421	0.000353314	3.45184
Q9CPU0	Lactoylglutathione lyase OS=Mus musculus OX=10090 GN=Glo1 PE=1 SV=3 - [LGUL_MOUSE]	-1.36034	0.000353314	3.45184
E9Q5K4	Cytochrome P450 2C44 OS=Mus musculus OX=10090 GN=Cyp2c23 PE=1 SV=1 - [CP2CN_MOUSE]	-3.13408	0.00039826	3.39983
Q9DBE0	Cysteine sulfinic acid decarboxylase OS=Mus musculus OX=10090 GN=Csad PE=1 SV=1 - [CSAD_MOUSE]	-1.77585	0.000411734	3.38538
Q8CHT0	Delta-1-pyrroline-5-carboxylate dehydrogenase, mitochondrial OS=Mus musculus OX=10090 GN=Aldh4a1 PE=1 SV=3 - [AL4A1_MOUSE]	0.572655	0.000442903	3.35369
Q91VA0	Acyl-coenzyme A synthetase ACSM1, mitochondrial OS=Mus musculus OX=10090 GN=Acsm1 PE=1 SV=1 - [ACSM1_MOUSE]	0.632417	0.000532421	3.27374
Q99M87	DnaJ homolog subfamily A member 3, mitochondrial OS=Mus musculus OX=10090 GN=Dnaja3 PE=1 SV=1 - [DNJA3_MOUSE]	3.63685	0.000535117	3.27155
Q8CC88	von Willebrand factor A domain-containing protein 8 OS=Mus musculus OX=10090 GN=Vwa8 PE=1 SV=2 - [VWA8_MOUSE]	3.66517	0.000586649	3.23162
P33267	Cytochrome P450 2F2 OS=Mus musculus OX=10090 GN=Cyp2f2 PE=1 SV=1 - [CP2F2_MOUSE]	-1.24178	0.000591354	3.22815
P02089	Hemoglobin subunit beta-2 OS=Mus musculus OX=10090 GN=Hbb-b2 PE=1 SV=2 - [HBB2_MOUSE]	0.685986	0.000641169	3.19303
P26443	Glutamate dehydrogenase 1, mitochondrial OS=Mus musculus OX=10090 GN=Glud1 PE=1 SV=1 - [DHE3_MOUSE]	0.443317	0.000750754	3.1245
P50136	2-oxoisovalerate dehydrogenase subunit alpha, mitochondrial OS=Mus musculus OX=10090 GN=Bckdha PE=1 SV=1 - [ODBA_MOUSE]	2.02369	0.000757877	3.1204
A2AS89	Agmatinase, mitochondrial OS=Mus musculus OX=10090 GN=Agmat PE=1 SV=1 - [SPEB_MOUSE]	1.56972	0.00080976	3.09164
Q05920	Pyruvate carboxylase, mitochondrial OS=Mus musculus OX=10090 GN=Pc PE=1 SV=1 - [PYC_MOUSE]	0.555399	0.000865923	3.06252
Q9CZ13	Cytochrome b-c1 complex subunit 1, mitochondrial OS=Mus musculus OX=10090 GN=Uqcrc1 PE=1 SV=2 - [QCR1_MOUSE]	-0.885546	0.00126855	2.89669
Q8BIJ6	Isoleucine--tRNA ligase, mitochondrial OS=Mus musculus OX=10090 GN=Iars2 PE=1 SV=1 - [SYIM_MOUSE]	2.23765	0.00140805	2.85138
P32020	Sterol carrier protein 2 OS=Mus musculus OX=10090 GN=Scp2 PE=1 SV=3 - [SCP2_MOUSE]	-0.852628	0.00148199	2.82915
Q9CQN1	Heat shock protein 75 kDa, mitochondrial OS=Mus musculus OX=10090 GN=Trap1 PE=1 SV=1 - [TRAP1_MOUSE]	1.22889	0.00161968	2.79057
P02088	Hemoglobin subunit beta-1 OS=Mus musculus OX=10090 GN=Hbb-b1 PE=1 SV=2 - [HBB1_MOUSE]	0.461305	0.00172981	2.762
Q91VD9	NADH-ubiquinone oxidoreductase 75 kDa subunit, mitochondrial OS=Mus musculus OX=10090 GN=Ndufs1 PE=1 SV=2 - [NDUS1_MOUSE]	-1.6085	0.00186698	2.72886
Q61694	NADPH-dependent 3-keto-steroid reductase Hsd3b5 OS=Mus musculus OX=10090 GN=Hsd3b5 PE=1 SV=4 - [3BHS5_MOUSE]	-4.43993	0.0020335	2.69175
Q9EQF5	Dihydropyrimidinase OS=Mus musculus OX=10090 GN=Dpys PE=1 SV=2 - [DPYS_MOUSE]	-1.45191	0.0020335	2.69175
Q8BH95	Enoyl-CoA hydratase, mitochondrial OS=Mus musculus OX=10090 GN=Echs1 PE=1 SV=1 - [ECHM_MOUSE]	0.944006	0.00205722	2.68672
Q9D6M3	Mitochondrial glutamate carrier 1 OS=Mus musculus OX=10090 GN=Slc25a22 PE=1 SV=1 - [GHC1_MOUSE]	2.75463	0.00220386	2.65682
Q8QZS1	3-hydroxyisobutyryl-CoA hydrolase, mitochondrial OS=Mus musculus OX=10090 GN=Hibch PE=1 SV=1 - [HIBCH_MOUSE]	1.05689	0.00229046	2.64008
Q91YI0	Argininosuccinate lyase OS=Mus musculus OX=10090 GN=Asl PE=1 SV=1 - [ARLY_MOUSE]	-0.721424	0.00231882	2.63473
P01942	Hemoglobin subunit alpha OS=Mus musculus OX=10090 GN=Hba PE=1 SV=2 - [HBA_MOUSE]	0.549655	0.00231882	2.63473
O55071	Cytochrome P450 2B19 OS=Mus musculus OX=10090 GN=Cyp2b19 PE=2 SV=1 - [CP2BJ_MOUSE]	5.30392	0.00238552	2.62242
Q9D6R2	Isocitrate dehydrogenase [NAD] subunit alpha, mitochondrial OS=Mus musculus OX=10090 GN=Idh3a PE=1 SV=1 - [IDH3A_MOUSE]	2.20032	0.00247619	2.60622
Q8BWQ1	UDP-glucuronosyltransferase 2A3 OS=Mus musculus OX=10090 GN=Ugt2a3 PE=1 SV=1 - [UD2A3_MOUSE]	-1.54508	0.00254417	2.59445
Q8VEM8	Phosphate carrier protein, mitochondrial OS=Mus musculus OX=10090 GN=Slc25a3 PE=1 SV=1 - [MPCP_MOUSE]	1.24067	0.00260107	2.58485
Q922D8	C-1-tetrahydrofolate synthase, cytoplasmic OS=Mus musculus OX=10090 GN=Mthfd1 PE=1 SV=4 - [C1TC_MOUSE]	-1.01191	0.00260663	2.58392
Q8VC28	Aldo-keto reductase family 1 member C13 OS=Mus musculus OX=10090 GN=Akr1c13 PE=1 SV=2 - [AK1CD_MOUSE]	-1.21093	0.00265023	2.57672
Q925I1	ATPase family AAA domain-containing protein 3 OS=Mus musculus OX=10090 GN=Atad3 PE=1 SV=1 - [ATAD3_MOUSE]	2.31994	0.00271664	2.56597
O08601	Microsomal triglyceride transfer protein large subunit OS=Mus musculus OX=10090 GN=Mttp PE=1 SV=2 - [MTP_MOUSE]	-1.03194	0.00318798	2.49648
Q8BW75	Amine oxidase [flavin-containing] B OS=Mus musculus OX=10090 GN=Maob PE=1 SV=4 - [AOFB_MOUSE]	1.14803	0.00340156	2.46832
Q8JZQ2	AFG3-like protein 2 OS=Mus musculus OX=10090 GN=Afg3l2 PE=1 SV=1 - [AFG32_MOUSE]	5.10288	0.00358573	2.44542
Q4LDG0	Bile acyl-CoA synthetase OS=Mus musculus OX=10090 GN=Slc27a5 PE=1 SV=2 - [S27A5_MOUSE]	-1.14918	0.00360836	2.44269
Q60931	Voltage-dependent anion-selective channel protein 3 OS=Mus musculus OX=10090 GN=Vdac3 PE=1 SV=1 - [VDAC3_MOUSE]	1.09744	0.00361155	2.44231
Q9DCG6	Phenazine biosynthesis-like domain-containing protein 1 OS=Mus musculus OX=10090 GN=Pbld1 PE=1 SV=2 - [PBLD1_MOUSE]	-1.03829	0.00372327	2.42908
Q64433	10 kDa heat shock protein, mitochondrial OS=Mus musculus OX=10090 GN=Hspe1 PE=1 SV=2 - [CH10_MOUSE]	0.836388	0.00372327	2.42908
Q9D172	Glutamine amidotransferase-like class 1 domain-containing protein 3A, mitochondrial OS=Mus musculus OX=10090 GN=Gatd3a PE=1 SV=1 - [GAL3A_MOUSE]	1.2237	0.00380403	2.41976
Q99LB7	Sarcosine dehydrogenase, mitochondrial OS=Mus musculus OX=10090 GN=Sardh PE=1 SV=1 - [SARDH_MOUSE]	0.370215	0.00380403	2.41976
Q2TPA8	Hydroxysteroid dehydrogenase-like protein 2 OS=Mus musculus OX=10090 GN=Hsdl2 PE=1 SV=1 - [HSDL2_MOUSE]	3.3008	0.00403607	2.39404
P29758	Ornithine aminotransferase, mitochondrial OS=Mus musculus OX=10090 GN=Oat PE=1 SV=1 - [OAT_MOUSE]	0.7903	0.0040879	2.3885
Q63880	Carboxylesterase 3A OS=Mus musculus OX=10090 GN=Ces3a PE=1 SV=2 - [EST3A_MOUSE]	-0.915616	0.00409784	2.38745
Q9Z2I8	Succinate--CoA ligase [GDP-forming] subunit beta, mitochondrial OS=Mus musculus OX=10090 GN=Suclg2 PE=1 SV=3 - [SUCB2_MOUSE]	0.876642	0.00409784	2.38745
A2A974	Cytochrome P450 4A12B OS=Mus musculus OX=10090 GN=Cyp4a12b PE=1 SV=1 - [CP4CB_MOUSE]	-4.72368	0.00428665	2.36788
P52196	Thiosulfate sulfurtransferase OS=Mus musculus OX=10090 GN=Tst PE=1 SV=3 - [THTR_MOUSE]	0.608225	0.00428665	2.36788
Q9DCS3	Enoyl-[acyl-carrier-protein] reductase, mitochondrial OS=Mus musculus OX=10090 GN=Mecr PE=1 SV=2 - [MECR_MOUSE]	2.12188	0.00458202	2.33894
P50172	Corticosteroid 11-beta-dehydrogenase isozyme 1 OS=Mus musculus OX=10090 GN=Hsd11b1 PE=1 SV=3 - [DHI1_MOUSE]	-1.49785	0.00458202	2.33894
O70475	UDP-glucose 6-dehydrogenase OS=Mus musculus OX=10090 GN=Ugdh PE=1 SV=1 - [UGDH_MOUSE]	1.00415	0.00491839	2.30818
Q91X34	Bile acid-CoA:amino acid N-acyltransferase OS=Mus musculus OX=10090 GN=Baat PE=1 SV=1 - [BAAT_MOUSE]	-1.50775	0.00508873	2.29339
P17563	Methanethiol oxidase OS=Mus musculus OX=10090 GN=Selenbp1 PE=1 SV=2 - [SBP1_MOUSE]	-1.06778	0.00514022	2.28902
O35129	Prohibitin-2 OS=Mus musculus OX=10090 GN=Phb2 PE=1 SV=1 - [PHB2_MOUSE]	0.900414	0.00514022	2.28902
P38060	Hydroxymethylglutaryl-CoA lyase, mitochondrial OS=Mus musculus OX=10090 GN=Hmgcl PE=1 SV=2 - [HMGCL_MOUSE]	0.851907	0.00514022	2.28902
Q61425	Hydroxyacyl-coenzyme A dehydrogenase, mitochondrial OS=Mus musculus OX=10090 GN=Hadh PE=1 SV=2 - [HCDH_MOUSE]	0.682481	0.00514276	2.2888
Q9DCQ2	Putative L-aspartate dehydrogenase OS=Mus musculus OX=10090 GN=Aspdh PE=1 SV=1 - [ASPD_MOUSE]	-2.73897	0.00538652	2.26869
P20152	Vimentin OS=Mus musculus OX=10090 GN=Vim PE=1 SV=3 - [VIME_MOUSE]	2.44945	0.00541907	2.26608
P29391	Ferritin light chain 1 OS=Mus musculus OX=10090 GN=Ftl1 PE=1 SV=2 - [FRIL1_MOUSE]	1.00357	0.00555114	2.25562
Q8BK48	Pyrethroid hydrolase Ces2e OS=Mus musculus OX=10090 GN=Ces2e PE=1 SV=1 - [EST2E_MOUSE]	-1.83412	0.00560564	2.25138
Q99K67	Alpha-aminoadipic semialdehyde synthase, mitochondrial OS=Mus musculus OX=10090 GN=Aass PE=1 SV=1 - [AASS_MOUSE]	0.731756	0.00584832	2.23297
P15105	Glutamine synthetase OS=Mus musculus OX=10090 GN=Glul PE=1 SV=6 - [GLNA_MOUSE]	-0.75161	0.00611131	2.21387
P67778	Prohibitin OS=Mus musculus OX=10090 GN=Phb PE=1 SV=1 - [PHB_MOUSE]	1.03998	0.00628585	2.20164
P22599	Alpha-1-antitrypsin 1-2 OS=Mus musculus OX=10090 GN=Serpina1b PE=1 SV=2 - [A1AT2_MOUSE]	-1.35241	0.00666304	2.17633
P28271	Cytoplasmic aconitate hydratase OS=Mus musculus OX=10090 GN=Aco1 PE=1 SV=3 - [ACOC_MOUSE]	-0.661474	0.00714745	2.14585
Q922Q1	Mitochondrial amidoxime reducing component 2 OS=Mus musculus OX=10090 GN=Mtarc2 PE=1 SV=1 - [MARC2_MOUSE]	0.732391	0.00812796	2.09002
Q9DC69	NADH dehydrogenase [ubiquinone] 1 alpha subcomplex subunit 9, mitochondrial OS=Mus musculus OX=10090 GN=Ndufa9 PE=1 SV=2 - [NDUA9_MOUSE]	-1.78837	0.00813337	2.08973
Q9CQR4	Acyl-coenzyme A thioesterase 13 OS=Mus musculus OX=10090 GN=Acot13 PE=1 SV=1 - [ACO13_MOUSE]	3.44045	0.00813905	2.08943
Q9DB77	Cytochrome b-c1 complex subunit 2, mitochondrial OS=Mus musculus OX=10090 GN=Uqcrc2 PE=1 SV=1 - [QCR2_MOUSE]	-0.982613	0.00851739	2.06969
Q8CIM7	Cytochrome P450 2D26 OS=Mus musculus OX=10090 GN=Cyp2d26 PE=1 SV=1 - [CP2DQ_MOUSE]	-0.895339	0.00974756	2.0111
P19639	Glutathione S-transferase Mu 3 OS=Mus musculus OX=10090 GN=Gstm3 PE=1 SV=2 - [GSTM3_MOUSE]	0.742592	0.0100366	1.99841
Q8K411	Presequence protease, mitochondrial OS=Mus musculus OX=10090 GN=Pitrm1 PE=1 SV=1 - [PREP_MOUSE]	3.08466	0.0106817	1.97136
P26638	Serine--tRNA ligase, cytoplasmic OS=Mus musculus OX=10090 GN=Sars1 PE=1 SV=3 - [SYSC_MOUSE]	3.00289	0.0106817	1.97136
Q99JB2	Stomatin-like protein 2, mitochondrial OS=Mus musculus OX=10090 GN=Stoml2 PE=1 SV=1 - [STML2_MOUSE]	1.99441	0.0111621	1.95226
Q9QXE0	2-hydroxyacyl-CoA lyase 1 OS=Mus musculus OX=10090 GN=Hacl1 PE=1 SV=2 - [HACL1_MOUSE]	-1.12828	0.0111621	1.95226
Q99JY0	Trifunctional enzyme subunit beta, mitochondrial OS=Mus musculus OX=10090 GN=Hadhb PE=1 SV=1 - [ECHB_MOUSE]	0.602838	0.0115506	1.9374
Q99MN9	Propionyl-CoA carboxylase beta chain, mitochondrial OS=Mus musculus OX=10090 GN=Pccb PE=1 SV=2 - [PCCB_MOUSE]	0.789666	0.0118276	1.9271
Q9D0F9	Phosphoglucomutase-1 OS=Mus musculus OX=10090 GN=Pgm1 PE=1 SV=4 - [PGM1_MOUSE]	-0.684572	0.0123152	1.90956
Q9DBG6	Dolichyl-diphosphooligosaccharide--protein glycosyltransferase subunit 2 OS=Mus musculus OX=10090 GN=Rpn2 PE=1 SV=1 - [RPN2_MOUSE]	-1.1109	0.0125458	1.9015
Q9ET01	Glycogen phosphorylase, liver form OS=Mus musculus OX=10090 GN=Pygl PE=1 SV=4 - [PYGL_MOUSE]	-1.08444	0.0125458	1.9015
Q9QYG0	Protein NDRG2 OS=Mus musculus OX=10090 GN=Ndrg2 PE=1 SV=1 - [NDRG2_MOUSE]	-1.32223	0.0125458	1.9015
Q80UU9	Membrane-associated progesterone receptor component 2 OS=Mus musculus OX=10090 GN=Pgrmc2 PE=1 SV=2 - [PGRC2_MOUSE]	-4.65124	0.0128534	1.89098
Q91VR2	ATP synthase subunit gamma, mitochondrial OS=Mus musculus OX=10090 GN=Atp5f1c PE=1 SV=1 - [ATPG_MOUSE]	0.87196	0.0128534	1.89098
Q9D051	Pyruvate dehydrogenase E1 component subunit beta, mitochondrial OS=Mus musculus OX=10090 GN=Pdhb PE=1 SV=1 - [ODPB_MOUSE]	1.54629	0.0128658	1.89056
Q91ZA3	Propionyl-CoA carboxylase alpha chain, mitochondrial OS=Mus musculus OX=10090 GN=Pcca PE=1 SV=2 - [PCCA_MOUSE]	0.953329	0.0135205	1.86901
P30115	Glutathione S-transferase A3 OS=Mus musculus OX=10090 GN=Gsta3 PE=1 SV=2 - [GSTA3_MOUSE]	-0.913056	0.0136049	1.8663
Q9QXD6	Fructose-1,6-bisphosphatase 1 OS=Mus musculus OX=10090 GN=Fbp1 PE=1 SV=3 - [F16P1_MOUSE]	0.418917	0.0137837	1.86063
P27773	Protein disulfide-isomerase A3 OS=Mus musculus OX=10090 GN=Pdia3 PE=1 SV=2 - [PDIA3_MOUSE]	-0.763686	0.0144963	1.83874
P50236	Bile salt sulfotransferase 2 OS=Mus musculus OX=10090 GN=Sult2a2 PE=2 SV=1 - [ST2A2_MOUSE]	-4.24241	0.0145685	1.83658
Q3UNZ8	Quinone oxidoreductase-like protein 2 OS=Mus musculus OX=10090 GN=Cryzl2 PE=1 SV=1 - [QORL2_MOUSE]	4.8434	0.0146963	1.83279
Q91ZJ5	UTP--glucose-1-phosphate uridylyltransferase OS=Mus musculus OX=10090 GN=Ugp2 PE=1 SV=3 - [UGPA_MOUSE]	0.786382	0.0152773	1.81595
P50247	Adenosylhomocysteinase OS=Mus musculus OX=10090 GN=Ahcy PE=1 SV=3 - [SAHH_MOUSE]	-0.461866	0.0155868	1.80724
Q8CC86	Nicotinate phosphoribosyltransferase OS=Mus musculus OX=10090 GN=Naprt PE=1 SV=1 - [PNCB_MOUSE]	-2.07089	0.015606	1.80671
Q9WUM5	Succinate--CoA ligase [ADP/GDP-forming] subunit alpha, mitochondrial OS=Mus musculus OX=10090 GN=Suclg1 PE=1 SV=4 - [SUCA_MOUSE]	0.902554	0.0158666	1.79952
Q64442	Sorbitol dehydrogenase OS=Mus musculus OX=10090 GN=Sord PE=1 SV=3 - [DHSO_MOUSE]	-0.553865	0.0165584	1.78098
Q64374	Regucalcin OS=Mus musculus OX=10090 GN=Rgn PE=1 SV=1 - [RGN_MOUSE]	-0.550081	0.0174409	1.75843
Q9WVD5	Mitochondrial ornithine transporter 1 OS=Mus musculus OX=10090 GN=Slc25a15 PE=1 SV=1 - [ORNT1_MOUSE]	1.30538	0.0174761	1.75756
P62897	Cytochrome c, somatic OS=Mus musculus OX=10090 GN=Cycs PE=1 SV=2 - [CYC_MOUSE]	0.816849	0.0179815	1.74517
Q60930	Voltage-dependent anion-selective channel protein 2 OS=Mus musculus OX=10090 GN=Vdac2 PE=1 SV=2 - [VDAC2_MOUSE]	1.14809	0.0184498	1.73401
P09405	Nucleolin OS=Mus musculus OX=10090 GN=Ncl PE=1 SV=2 - [NUCL_MOUSE]	1.30747	0.0188103	1.7256
Q91X44	Glucokinase regulatory protein OS=Mus musculus OX=10090 GN=Gckr PE=1 SV=3 - [GCKR_MOUSE]	1.93003	0.0188103	1.7256
P23953	Carboxylesterase 1C OS=Mus musculus OX=10090 GN=Ces1c PE=1 SV=4 - [EST1C_MOUSE]	-1.41001	0.0188103	1.7256
Q921H8	3-ketoacyl-CoA thiolase A, peroxisomal OS=Mus musculus OX=10090 GN=Acaa1a PE=1 SV=1 - [THIKA_MOUSE]	-0.550924	0.0188103	1.7256
Q91V92	ATP-citrate synthase OS=Mus musculus OX=10090 GN=Acly PE=1 SV=1 - [ACLY_MOUSE]	-1.21692	0.0202496	1.69358
Q9CR68	Cytochrome b-c1 complex subunit Rieske, mitochondrial OS=Mus musculus OX=10090 GN=Uqcrfs1 PE=1 SV=1 - [UCRI_MOUSE]	-2.74592	0.0202496	1.69358
Q8R0Y6	Cytosolic 10-formyltetrahydrofolate dehydrogenase OS=Mus musculus OX=10090 GN=Aldh1l1 PE=1 SV=1 - [AL1L1_MOUSE]	-0.384016	0.0203049	1.6924
Q78PY7	Staphylococcal nuclease domain-containing protein 1 OS=Mus musculus OX=10090 GN=Snd1 PE=1 SV=1 - [SND1_MOUSE]	-0.814687	0.0204947	1.68836
P45952	Medium-chain specific acyl-CoA dehydrogenase, mitochondrial OS=Mus musculus OX=10090 GN=Acadm PE=1 SV=1 - [ACADM_MOUSE]	0.698101	0.021013	1.67751
Q9CXN7	Phenazine biosynthesis-like domain-containing protein 2 OS=Mus musculus OX=10090 GN=Pbld2 PE=1 SV=1 - [PBLD2_MOUSE]	-0.917946	0.0213617	1.67036
P13707	Glycerol-3-phosphate dehydrogenase [NAD(+)], cytoplasmic OS=Mus musculus OX=10090 GN=Gpd1 PE=1 SV=3 - [GPDA_MOUSE]	-0.883786	0.0214521	1.66853
Q8K2B3	Succinate dehydrogenase [ubiquinone] flavoprotein subunit, mitochondrial OS=Mus musculus OX=10090 GN=Sdha PE=1 SV=1 - [SDHA_MOUSE]	0.563452	0.0214521	1.66853
O35857	Mitochondrial import inner membrane translocase subunit TIM44 OS=Mus musculus OX=10090 GN=Timm44 PE=1 SV=2 - [TIM44_MOUSE]	4.15662	0.021508	1.6674
Q9CWS0	N(G),N(G)-dimethylarginine dimethylaminohydrolase 1 OS=Mus musculus OX=10090 GN=Ddah1 PE=1 SV=3 - [DDAH1_MOUSE]	-4.10758	0.0215457	1.66664
E9PV24	Fibrinogen alpha chain OS=Mus musculus OX=10090 GN=Fga PE=1 SV=1 - [FIBA_MOUSE]	-2.32033	0.0233729	1.63129
Q9DBG1	Sterol 26-hydroxylase, mitochondrial OS=Mus musculus OX=10090 GN=Cyp27a1 PE=1 SV=1 - [CP27A_MOUSE]	-1.00065	0.0239822	1.62011
Q6XVG2	Cytochrome P450 2C54 OS=Mus musculus OX=10090 GN=Cyp2c54 PE=1 SV=1 - [CP254_MOUSE]	-4.42021	0.0242017	1.61615
Q9Z2I0	Mitochondrial proton/calcium exchanger protein OS=Mus musculus OX=10090 GN=Letm1 PE=1 SV=1 - [LETM1_MOUSE]	3.05973	0.0251283	1.59984
A2ATU0	Probable 2-oxoglutarate dehydrogenase E1 component DHKTD1, mitochondrial OS=Mus musculus OX=10090 GN=Dhtkd1 PE=1 SV=1 - [DHTK1_MOUSE]	3.09757	0.0251283	1.59984
Q9JKR6	Hypoxia up-regulated protein 1 OS=Mus musculus OX=10090 GN=Hyou1 PE=1 SV=1 - [HYOU1_MOUSE]	-1.3358	0.0251283	1.59984
P29699	Alpha-2-HS-glycoprotein OS=Mus musculus OX=10090 GN=Ahsg PE=1 SV=1 - [FETUA_MOUSE]	1.18994	0.0254841	1.59373
P16331	Phenylalanine-4-hydroxylase OS=Mus musculus OX=10090 GN=Pah PE=1 SV=4 - [PH4H_MOUSE]	-0.580348	0.0254841	1.59373
Q8K0D5	Elongation factor G, mitochondrial OS=Mus musculus OX=10090 GN=Gfm1 PE=1 SV=1 - [EFGM_MOUSE]	4.93552	0.0260524	1.58415
Q5FW57	Glycine N-acyltransferase-like protein OS=Mus musculus OX=10090 GN=Gm4952 PE=1 SV=3 - [GLYAL_MOUSE]	0.859608	0.0269387	1.56962
Q99PG0	Arylacetamide deacetylase OS=Mus musculus OX=10090 GN=Aadac PE=1 SV=3 - [AAAD_MOUSE]	-1.0482	0.0271675	1.56595
P52825	Carnitine O-palmitoyltransferase 2, mitochondrial OS=Mus musculus OX=10090 GN=Cpt2 PE=1 SV=2 - [CPT2_MOUSE]	0.889044	0.027274	1.56425
Q791V5	Mitochondrial carrier homolog 2 OS=Mus musculus OX=10090 GN=Mtch2 PE=1 SV=1 - [MTCH2_MOUSE]	1.01224	0.0275175	1.56039
Q9DBT9	Dimethylglycine dehydrogenase, mitochondrial OS=Mus musculus OX=10090 GN=Dmgdh PE=1 SV=1 - [M2GD_MOUSE]	0.353654	0.0285723	1.54405
Q922R8	Protein disulfide-isomerase A6 OS=Mus musculus OX=10090 GN=Pdia6 PE=1 SV=3 - [PDIA6_MOUSE]	-1.08762	0.0286194	1.54334
Q01853	Transitional endoplasmic reticulum ATPase OS=Mus musculus OX=10090 GN=Vcp PE=1 SV=4 - [TERA_MOUSE]	-0.466331	0.0297156	1.52702
P09671	Superoxide dismutase [Mn], mitochondrial OS=Mus musculus OX=10090 GN=Sod2 PE=1 SV=3 - [SODM_MOUSE]	0.809953	0.0301297	1.52101
P10630	Eukaryotic initiation factor 4A-II OS=Mus musculus OX=10090 GN=Eif4a2 PE=1 SV=2 - [IF4A2_MOUSE]	-5.64607	0.0303319	1.5181
Q8K009	Mitochondrial 10-formyltetrahydrofolate dehydrogenase OS=Mus musculus OX=10090 GN=Aldh1l2 PE=1 SV=2 - [AL1L2_MOUSE]	-5.70478	0.0308877	1.51021
Q9WU19	Hydroxyacid oxidase 1 OS=Mus musculus OX=10090 GN=Hao1 PE=1 SV=1 - [HAOX1_MOUSE]	-2.64699	0.0315419	1.50111
P50544	Very long-chain specific acyl-CoA dehydrogenase, mitochondrial OS=Mus musculus OX=10090 GN=Acadvl PE=1 SV=3 - [ACADV_MOUSE]	0.571993	0.0315419	1.50111
Q8QZT1	Acetyl-CoA acetyltransferase, mitochondrial OS=Mus musculus OX=10090 GN=Acat1 PE=1 SV=1 - [THIL_MOUSE]	0.483199	0.0315419	1.50111
Q3URE1	Malonate--CoA ligase ACSF3, mitochondrial OS=Mus musculus OX=10090 GN=Acsf3 PE=1 SV=2 - [ACSF3_MOUSE]	4.02816	0.0335135	1.47478
Q99L04	Dehydrogenase/reductase SDR family member 1 OS=Mus musculus OX=10090 GN=Dhrs1 PE=1 SV=1 - [DHRS1_MOUSE]	-3.40315	0.0335135	1.47478
P56391	Cytochrome c oxidase subunit 6B1 OS=Mus musculus OX=10090 GN=Cox6b1 PE=1 SV=2 - [CX6B1_MOUSE]	-1.09274	0.0346935	1.45975
P19536	Cytochrome c oxidase subunit 5B, mitochondrial OS=Mus musculus OX=10090 GN=Cox5b PE=1 SV=1 - [COX5B_MOUSE]	-2.17641	0.0349606	1.45642
P49429	4-hydroxyphenylpyruvate dioxygenase OS=Mus musculus OX=10090 GN=Hpd PE=1 SV=3 - [HPPD_MOUSE]	-0.39955	0.0349606	1.45642
P07356	Annexin A2 OS=Mus musculus OX=10090 GN=Anxa2 PE=1 SV=2 - [ANXA2_MOUSE]	2.32677	0.0382911	1.4169
O54909	Retinol dehydrogenase 16 OS=Mus musculus OX=10090 GN=Rdh16 PE=1 SV=1 - [RDH16_MOUSE]	-5.55922	0.0382911	1.4169
Q91W43	Glycine dehydrogenase (decarboxylating), mitochondrial OS=Mus musculus OX=10090 GN=Gldc PE=1 SV=1 - [GCSP_MOUSE]	1.09327	0.0385154	1.41437
Q99LC5	Electron transfer flavoprotein subunit alpha, mitochondrial OS=Mus musculus OX=10090 GN=Etfa PE=1 SV=2 - [ETFA_MOUSE]	0.425977	0.0385154	1.41437
Q78JT3	3-hydroxyanthranilate 3,4-dioxygenase OS=Mus musculus OX=10090 GN=Haao PE=1 SV=1 - [3HAO_MOUSE]	-0.796591	0.0385159	1.41436
P07724	Albumin OS=Mus musculus OX=10090 GN=Alb PE=1 SV=3 - [ALBU_MOUSE]	0.283511	0.0386945	1.41235
P00397	Cytochrome c oxidase subunit 1 OS=Mus musculus OX=10090 GN=Mtco1 PE=1 SV=2 - [COX1_MOUSE]	-3.94068	0.0391168	1.40764
Q8BMF4	Dihydrolipoyllysine-residue acetyltransferase component of pyruvate dehydrogenase complex, mitochondrial OS=Mus musculus OX=10090 GN=Dlat PE=1 SV=2 - [ODP2_MOUSE]	0.990319	0.0391168	1.40764
P85094	Isochorismatase domain-containing protein 2A OS=Mus musculus OX=10090 GN=Isoc2a PE=1 SV=1 - [ISC2A_MOUSE]	0.664775	0.0401401	1.39642
P53395	Lipoamide acyltransferase component of branched-chain alpha-keto acid dehydrogenase complex, mitochondrial OS=Mus musculus OX=10090 GN=Dbt PE=1 SV=2 - [ODB2_MOUSE]	0.890804	0.0418443	1.37836
P28666	Murinoglobulin-2 OS=Mus musculus OX=10090 GN=Mug2 PE=1 SV=2 - [MUG2_MOUSE]	-5.39554	0.0425423	1.37118
P23492	Purine nucleoside phosphorylase OS=Mus musculus OX=10090 GN=Pnp PE=1 SV=2 - [PNPH_MOUSE]	-1.26837	0.0438275	1.35825
O55137	Acyl-coenzyme A thioesterase 1 OS=Mus musculus OX=10090 GN=Acot1 PE=1 SV=1 - [ACOT1_MOUSE]	4.276	0.0441184	1.35538
Q91XE4	N-acyl-aromatic-L-amino acid amidohydrolase (carboxylate-forming) OS=Mus musculus OX=10090 GN=Acy3 PE=1 SV=1 - [ACY3_MOUSE]	-2.60329	0.0442542	1.35405
Q60866	Phosphotriesterase-related protein OS=Mus musculus OX=10090 GN=Pter PE=1 SV=1 - [PTER_MOUSE]	2.17566	0.0448324	1.34841
Q03265	ATP synthase subunit alpha, mitochondrial OS=Mus musculus OX=10090 GN=Atp5f1a PE=1 SV=1 - [ATPA_MOUSE]	0.315247	0.0453098	1.34381
Q99LP6	GrpE protein homolog 1, mitochondrial OS=Mus musculus OX=10090 GN=Grpel1 PE=1 SV=1 - [GRPE1_MOUSE]	1.52012	0.0461251	1.33606
Q9DCW4	Electron transfer flavoprotein subunit beta OS=Mus musculus OX=10090 GN=Etfb PE=1 SV=3 - [ETFB_MOUSE]	0.443375	0.0468558	1.32924
Q9D826	Peroxisomal sarcosine oxidase OS=Mus musculus OX=10090 GN=Pipox PE=1 SV=1 - [SOX_MOUSE]	-1.22716	0.0473851	1.32436
Q91YT0	NADH dehydrogenase [ubiquinone] flavoprotein 1, mitochondrial OS=Mus musculus OX=10090 GN=Ndufv1 PE=1 SV=1 - [NDUV1_MOUSE]	-1.6993	0.0480091	1.31868
P16332	Methylmalonyl-CoA mutase, mitochondrial OS=Mus musculus OX=10090 GN=Mmut PE=1 SV=2 - [MUTA_MOUSE]	0.97893	0.0480091	1.31868
Q8BWF0	Succinate-semialdehyde dehydrogenase, mitochondrial OS=Mus musculus OX=10090 GN=Aldh5a1 PE=1 SV=1 - [SSDH_MOUSE]	1.07395	0.048467	1.31455
P52480	Pyruvate kinase PKM OS=Mus musculus OX=10090 GN=Pkm PE=1 SV=4 - [KPYM_MOUSE]	2.95738	0.0490837	1.30906
Q9R0H0	Peroxisomal acyl-coenzyme A oxidase 1 OS=Mus musculus OX=10090 GN=Acox1 PE=1 SV=5 - [ACOX1_MOUSE]	-0.354246	0.0491871	1.30815
Q9D0M3	Cytochrome c1, heme protein, mitochondrial OS=Mus musculus OX=10090 GN=Cyc1 PE=1 SV=1 - [CY1_MOUSE]	0.682688	0.0491871	1.30815
P48036	Annexin A5 OS=Mus musculus OX=10090 GN=Anxa5 PE=1 SV=1 - [ANXA5_MOUSE]	1.43023	0.0494445	1.30588
Q8R086	Sulfite oxidase, mitochondrial OS=Mus musculus OX=10090 GN=Suox PE=1 SV=2 - [SUOX_MOUSE]	0.743029	0.0504898	1.2968
P10649	Glutathione S-transferase Mu 1 OS=Mus musculus OX=10090 GN=Gstm1 PE=1 SV=2 - [GSTM1_MOUSE]	0.402661	0.0525143	1.27972
P61922	4-aminobutyrate aminotransferase, mitochondrial OS=Mus musculus OX=10090 GN=Abat PE=1 SV=1 - [GABT_MOUSE]	0.471688	0.0527679	1.27763
Q9D6Y9	1,4-alpha-glucan-branching enzyme OS=Mus musculus OX=10090 GN=Gbe1 PE=1 SV=1 - [GLGB_MOUSE]	-1.98913	0.0546172	1.26267
Q5FW60	Major urinary protein 20 OS=Mus musculus OX=10090 GN=Mup20 PE=1 SV=1 - [MUP20_MOUSE]	-2.74963	0.0566755	1.2466
Q8K370	Acyl-CoA dehydrogenase family member 10 OS=Mus musculus OX=10090 GN=Acad10 PE=1 SV=1 - [ACD10_MOUSE]	1.76394	0.0567915	1.24572
Q8R2Y8	Peptidyl-tRNA hydrolase 2, mitochondrial OS=Mus musculus OX=10090 GN=Ptrh2 PE=1 SV=1 - [PTH2_MOUSE]	2.6995	0.0581492	1.23546
Q91XD4	Formimidoyltransferase-cyclodeaminase OS=Mus musculus OX=10090 GN=Ftcd PE=1 SV=1 - [FTCD_MOUSE]	-0.459821	0.059831	1.22307
Q9QXX4	Calcium-binding mitochondrial carrier protein Aralar2 OS=Mus musculus OX=10090 GN=Slc25a13 PE=1 SV=1 - [CMC2_MOUSE]	0.468666	0.0633672	1.19814
Q9WU79	Proline dehydrogenase 1, mitochondrial OS=Mus musculus OX=10090 GN=Prodh PE=1 SV=2 - [PROD_MOUSE]	1.21318	0.0643827	1.19123
Q8CHR6	Dihydropyrimidine dehydrogenase [NADP(+)] OS=Mus musculus OX=10090 GN=Dpyd PE=1 SV=1 - [DPYD_MOUSE]	-1.1625	0.0643827	1.19123
Q9QUH0	Glutaredoxin-1 OS=Mus musculus OX=10090 GN=Glrx PE=1 SV=3 - [GLRX1_MOUSE]	-3.57741	0.0645433	1.19015
Q8R0F9	SEC14-like protein 4 OS=Mus musculus OX=10090 GN=Sec14l4 PE=1 SV=1 - [S14L4_MOUSE]	-2.19327	0.0647788	1.18857
Q8VE95	UPF0598 protein C8orf82 homolog OS=Mus musculus OX=10090 PE=1 SV=1 - [CH082_MOUSE]	3.60589	0.06674	1.17561
Q07417	Short-chain specific acyl-CoA dehydrogenase, mitochondrial OS=Mus musculus OX=10090 GN=Acads PE=1 SV=2 - [ACADS_MOUSE]	0.499391	0.0676452	1.16976
Q64521	Glycerol-3-phosphate dehydrogenase, mitochondrial OS=Mus musculus OX=10090 GN=Gpd2 PE=1 SV=2 - [GPDM_MOUSE]	1.98158	0.0685106	1.16424
P70404	Isocitrate dehydrogenase [NAD] subunit gamma 1, mitochondrial OS=Mus musculus OX=10090 GN=Idh3g PE=1 SV=1 - [IDHG1_MOUSE]	2.3558	0.0691889	1.15996
P11589	Major urinary protein 2 OS=Mus musculus OX=10090 GN=Mup2 PE=1 SV=1 - [MUP2_MOUSE]	-2.1083	0.0691889	1.15996
P08113	Endoplasmin OS=Mus musculus OX=10090 GN=Hsp90b1 PE=1 SV=2 - [ENPL_MOUSE]	-0.52467	0.070115	1.15419
Q8VCX1	Aldo-keto reductase family 1 member D1 OS=Mus musculus OX=10090 GN=Akr1d1 PE=1 SV=1 - [AK1D1_MOUSE]	-1.04229	0.0769425	1.11383
O35488	Very long-chain acyl-CoA synthetase OS=Mus musculus OX=10090 GN=Slc27a2 PE=1 SV=2 - [S27A2_MOUSE]	-0.642976	0.0795313	1.09946
P70347	TRAF family member-associated NF-kappa-B activator OS=Mus musculus OX=10090 GN=Tank PE=1 SV=1 - [TANK_MOUSE]	-3.48792	0.0804353	1.09455
P55096	ATP-binding cassette sub-family D member 3 OS=Mus musculus OX=10090 GN=Abcd3 PE=1 SV=2 - [ABCD3_MOUSE]	-0.623995	0.0804353	1.09455
Q60991	Cytochrome P450 7B1 OS=Mus musculus OX=10090 GN=Cyp7b1 PE=1 SV=2 - [CP7B1_MOUSE]	-2.02961	0.0815775	1.08843
Q91WG0	Acylcarnitine hydrolase OS=Mus musculus OX=10090 GN=Ces2c PE=1 SV=1 - [EST2C_MOUSE]	-1.38079	0.0815775	1.08843
Q99KR7	Peptidyl-prolyl cis-trans isomerase F, mitochondrial OS=Mus musculus OX=10090 GN=Ppif PE=1 SV=1 - [PPIF_MOUSE]	1.70737	0.0818869	1.08679
P10518	Delta-aminolevulinic acid dehydratase OS=Mus musculus OX=10090 GN=Alad PE=1 SV=1 - [HEM2_MOUSE]	-0.851574	0.0852734	1.06919
Q9DCJ5	NADH dehydrogenase [ubiquinone] 1 alpha subcomplex subunit 8 OS=Mus musculus OX=10090 GN=Ndufa8 PE=1 SV=3 - [NDUA8_MOUSE]	-2.54969	0.0870154	1.0604
O09173	Homogentisate 1,2-dioxygenase OS=Mus musculus OX=10090 GN=Hgd PE=1 SV=2 - [HGD_MOUSE]	-0.442877	0.0882549	1.05426
Q9R112	Sulfide:quinone oxidoreductase, mitochondrial OS=Mus musculus OX=10090 GN=Sqor PE=1 SV=3 - [SQOR_MOUSE]	1.88406	0.0923255	1.03468
P97371	Proteasome activator complex subunit 1 OS=Mus musculus OX=10090 GN=Psme1 PE=1 SV=2 - [PSME1_MOUSE]	-1.28083	0.0947184	1.02357
Q8R164	Valacyclovir hydrolase OS=Mus musculus OX=10090 GN=Bphl PE=1 SV=1 - [BPHL_MOUSE]	0.629087	0.0947184	1.02357
P24472	Glutathione S-transferase A4 OS=Mus musculus OX=10090 GN=Gsta4 PE=1 SV=3 - [GSTA4_MOUSE]	-3.36137	0.0963266	1.01625
O88451	Retinol dehydrogenase 7 OS=Mus musculus OX=10090 GN=Rdh7 PE=1 SV=1 - [RDH7_MOUSE]	-0.640871	0.0973814	1.01152
Q9EQ20	Methylmalonate-semialdehyde dehydrogenase [acylating], mitochondrial OS=Mus musculus OX=10090 GN=Aldh6a1 PE=1 SV=1 - [MMSA_MOUSE]	0.35529	0.0973814	1.01152
Q8CAQ8	MICOS complex subunit Mic60 OS=Mus musculus OX=10090 GN=Immt PE=1 SV=1 - [MIC60_MOUSE]	0.859362	0.0973814	1.01152
P97807	Fumarate hydratase, mitochondrial OS=Mus musculus OX=10090 GN=Fh PE=1 SV=3 - [FUMH_MOUSE]	0.467011	0.0978083	1.00962
P48758	Carbonyl reductase [NADPH] 1 OS=Mus musculus OX=10090 GN=Cbr1 PE=1 SV=3 - [CBR1_MOUSE]	0.960608	0.0978083	1.00962
P35564	Calnexin OS=Mus musculus OX=10090 GN=Canx PE=1 SV=1 - [CALX_MOUSE]	-0.918404	0.0978083	1.00962
Q91X72	Hemopexin OS=Mus musculus OX=10090 GN=Hpx PE=1 SV=2 - [HEMO_MOUSE]	1.04982	0.0978083	1.00962
Q9D6J6	NADH dehydrogenase [ubiquinone] flavoprotein 2, mitochondrial OS=Mus musculus OX=10090 GN=Ndufv2 PE=1 SV=2 - [NDUV2_MOUSE]	-1.73926	0.0981643	1.00805
Q99PL5	Ribosome-binding protein 1 OS=Mus musculus OX=10090 GN=Rrbp1 PE=1 SV=2 - [RRBP1_MOUSE]	-0.98159	0.101613	0.993053
P24369	Peptidyl-prolyl cis-trans isomerase B OS=Mus musculus OX=10090 GN=Ppib PE=1 SV=2 - [PPIB_MOUSE]	-0.934954	0.102993	0.987192
Q9CZW5	Mitochondrial import receptor subunit TOM70 OS=Mus musculus OX=10090 GN=Tomm70 PE=1 SV=2 - [TOM70_MOUSE]	1.48945	0.104093	0.982579
Q03734	Serine protease inhibitor A3M OS=Mus musculus OX=10090 GN=Serpina3m PE=1 SV=2 - [SPA3M_MOUSE]	-1.23027	0.10512	0.978316
Q9Z2I9	Succinate--CoA ligase [ADP-forming] subunit beta, mitochondrial OS=Mus musculus OX=10090 GN=Sucla2 PE=1 SV=2 - [SUCB1_MOUSE]	0.721492	0.106183	0.973947
Q61941	NAD(P) transhydrogenase, mitochondrial OS=Mus musculus OX=10090 GN=Nnt PE=1 SV=2 - [NNTM_MOUSE]	4.00129	0.107679	0.96787
Q9D880	Mitochondrial import inner membrane translocase subunit TIM50 OS=Mus musculus OX=10090 GN=Timm50 PE=1 SV=1 - [TIM50_MOUSE]	2.21881	0.109099	0.962181
Q9DCS9	NADH dehydrogenase [ubiquinone] 1 beta subcomplex subunit 10 OS=Mus musculus OX=10090 GN=Ndufb10 PE=1 SV=3 - [NDUBA_MOUSE]	-1.40653	0.111139	0.954135
Q9D2G2	Dihydrolipoyllysine-residue succinyltransferase component of 2-oxoglutarate dehydrogenase complex, mitochondrial OS=Mus musculus OX=10090 GN=Dlst PE=1 SV=1 - [ODO2_MOUSE]	0.664971	0.111926	0.951071
Q99JR1	Sideroflexin-1 OS=Mus musculus OX=10090 GN=Sfxn1 PE=1 SV=3 - [SFXN1_MOUSE]	1.12428	0.113178	0.946239
Q3ULD5	Methylcrotonoyl-CoA carboxylase beta chain, mitochondrial OS=Mus musculus OX=10090 GN=Mccc2 PE=1 SV=1 - [MCCB_MOUSE]	0.817633	0.113685	0.944298
Q9EQC1	3 beta-hydroxysteroid dehydrogenase type 7 OS=Mus musculus OX=10090 GN=Hsd3b7 PE=1 SV=1 - [3BHS7_MOUSE]	-2.44242	0.11447	0.941307
Q8BP47	Asparagine--tRNA ligase, cytoplasmic OS=Mus musculus OX=10090 GN=NARS1 PE=1 SV=2 - [SYNC_MOUSE]	1.31314	0.116149	0.934986
Q60759	Glutaryl-CoA dehydrogenase, mitochondrial OS=Mus musculus OX=10090 GN=Gcdh PE=1 SV=2 - [GCDH_MOUSE]	0.545888	0.118853	0.924991
Q7TNG8	Probable D-lactate dehydrogenase, mitochondrial OS=Mus musculus OX=10090 GN=Ldhd PE=1 SV=1 - [LDHD_MOUSE]	0.926333	0.120252	0.919907
Q9WVL0	Maleylacetoacetate isomerase OS=Mus musculus OX=10090 GN=Gstz1 PE=1 SV=1 - [MAAI_MOUSE]	-0.591726	0.127666	0.893926
Q922U2	Keratin, type II cytoskeletal 5 OS=Mus musculus OX=10090 GN=Krt5 PE=1 SV=1 - [K2C5_MOUSE]	5.06924	0.129241	0.8886
P06797	Procathepsin L OS=Mus musculus OX=10090 GN=Ctsl PE=1 SV=2 - [CATL1_MOUSE]	2.46791	0.129329	0.888306
Q8CHQ9	N-acetyltransferase family 8 member 2 OS=Mus musculus OX=10090 GN=Nat8f2 PE=1 SV=1 - [NT8F2_MOUSE]	-2.69891	0.13118	0.882133
P47199	Quinone oxidoreductase OS=Mus musculus OX=10090 GN=Cryz PE=1 SV=1 - [QOR_MOUSE]	0.7054	0.131376	0.881485
Q91YQ5	Dolichyl-diphosphooligosaccharide--protein glycosyltransferase subunit 1 OS=Mus musculus OX=10090 GN=Rpn1 PE=1 SV=1 - [RPN1_MOUSE]	-0.934606	0.132818	0.876744
Q91VS7	Microsomal glutathione S-transferase 1 OS=Mus musculus OX=10090 GN=Mgst1 PE=1 SV=3 - [MGST1_MOUSE]	-1.06801	0.132818	0.876744
P15626	Glutathione S-transferase Mu 2 OS=Mus musculus OX=10090 GN=Gstm2 PE=1 SV=2 - [GSTM2_MOUSE]	0.433703	0.133248	0.875338
Q64435	UDP-glucuronosyltransferase 1-6 OS=Mus musculus OX=10090 GN=Ugt1a6 PE=1 SV=1 - [UD16_MOUSE]	-0.547054	0.134661	0.870757
Q80Y14	Glutaredoxin-related protein 5, mitochondrial OS=Mus musculus OX=10090 GN=Glrx5 PE=1 SV=2 - [GLRX5_MOUSE]	1.32427	0.135228	0.868935
P70694	Estradiol 17 beta-dehydrogenase 5 OS=Mus musculus OX=10090 GN=Akr1c6 PE=1 SV=1 - [DHB5_MOUSE]	-0.312352	0.137856	0.860575
O35945	Aldehyde dehydrogenase, cytosolic 1 OS=Mus musculus OX=10090 GN=Aldh1a7 PE=1 SV=1 - [AL1A7_MOUSE]	0.336301	0.138158	0.859623
Q8JZZ0	UDP-glucuronosyltransferase 3A2 OS=Mus musculus OX=10090 GN=Ugt3a2 PE=1 SV=2 - [UD3A2_MOUSE]	-2.5706	0.138843	0.857477
Q9QVY8	Retinoic acid-induced protein 2 OS=Mus musculus OX=10090 GN=Rai2 PE=2 SV=2 - [RAI2_MOUSE]	-4.48257	0.138843	0.857477
Q9QZW0	Phospholipid-transporting ATPase 11C OS=Mus musculus OX=10090 GN=Atp11c PE=1 SV=2 - [AT11C_MOUSE]	-2.89358	0.139015	0.856939
P35505	Fumarylacetoacetase OS=Mus musculus OX=10090 GN=Fah PE=1 SV=2 - [FAAA_MOUSE]	-0.340332	0.139015	0.856939
Q99PT1	Rho GDP-dissociation inhibitor 1 OS=Mus musculus OX=10090 GN=Arhgdia PE=1 SV=3 - [GDIR1_MOUSE]	1.48423	0.139591	0.855142
Q62095	ATP-dependent RNA helicase DDX3Y OS=Mus musculus OX=10090 GN=Ddx3y PE=1 SV=2 - [DDX3Y_MOUSE]	2.67763	0.142774	0.84535
Q8VCW8	Medium-chain acyl-CoA ligase ACSF2, mitochondrial OS=Mus musculus OX=10090 GN=Acsf2 PE=1 SV=1 - [ACSF2_MOUSE]	0.419667	0.142774	0.84535
Q9DBW0	Cytochrome P450 4V2 OS=Mus musculus OX=10090 GN=Cyp4v2 PE=1 SV=1 - [CP4V2_MOUSE]	-2.52925	0.143654	0.842681
Q61176	Arginase-1 OS=Mus musculus OX=10090 GN=Arg1 PE=1 SV=1 - [ARGI1_MOUSE]	-0.2691	0.143654	0.842681
Q8VCM7	Fibrinogen gamma chain OS=Mus musculus OX=10090 GN=Fgg PE=1 SV=1 - [FIBG_MOUSE]	-1.67436	0.143654	0.842681
Q8BH00	2-aminomuconic semialdehyde dehydrogenase OS=Mus musculus OX=10090 GN=Aldh8a1 PE=1 SV=1 - [AL8A1_MOUSE]	-0.444005	0.144113	0.841298
P97429	Annexin A4 OS=Mus musculus OX=10090 GN=Anxa4 PE=1 SV=4 - [ANXA4_MOUSE]	1.2577	0.146708	0.833547
Q9WTP7	GTP:AMP phosphotransferase AK3, mitochondrial OS=Mus musculus OX=10090 GN=Ak3 PE=1 SV=3 - [KAD3_MOUSE]	0.58471	0.150461	0.822577
P00920	Carbonic anhydrase 2 OS=Mus musculus OX=10090 GN=Ca2 PE=1 SV=4 - [CAH2_MOUSE]	0.894939	0.150461	0.822577
Q8VC12	Urocanate hydratase OS=Mus musculus OX=10090 GN=Uroc1 PE=1 SV=2 - [HUTU_MOUSE]	-0.564049	0.150461	0.822577
Q9JI75	Ribosyldihydronicotinamide dehydrogenase [quinone] OS=Mus musculus OX=10090 GN=Nqo2 PE=1 SV=3 - [NQO2_MOUSE]	-1.13769	0.150719	0.821833
P99025	GTP cyclohydrolase 1 feedback regulatory protein OS=Mus musculus OX=10090 GN=Gchfr PE=1 SV=3 - [GFRP_MOUSE]	-1.77885	0.151872	0.818522
Q9CQE1	Protein NipSnap homolog 3B OS=Mus musculus OX=10090 GN=Nipsnap3b PE=1 SV=1 - [NPS3B_MOUSE]	1.04555	0.152023	0.818091
Q9D3D9	ATP synthase subunit delta, mitochondrial OS=Mus musculus OX=10090 GN=Atp5f1d PE=1 SV=1 - [ATPD_MOUSE]	1.16735	0.152353	0.81715
Q80XL6	Acyl-CoA dehydrogenase family member 11 OS=Mus musculus OX=10090 GN=Acad11 PE=1 SV=2 - [ACD11_MOUSE]	-1.26548	0.152512	0.816697
Q9D023	Mitochondrial pyruvate carrier 2 OS=Mus musculus OX=10090 GN=Mpc2 PE=1 SV=1 - [MPC2_MOUSE]	2.68608	0.153884	0.812808
Q00519	Xanthine dehydrogenase/oxidase OS=Mus musculus OX=10090 GN=Xdh PE=1 SV=5 - [XDH_MOUSE]	-1.08238	0.154058	0.812317
Q8VDJ3	Vigilin OS=Mus musculus OX=10090 GN=Hdlbp PE=1 SV=1 - [VIGLN_MOUSE]	-0.714175	0.155281	0.808882
P42669	Transcriptional activator protein Pur-alpha OS=Mus musculus OX=10090 GN=Pura PE=1 SV=1 - [PURA_MOUSE]	-1.90089	0.155333	0.808735
Q9QXD1	Peroxisomal acyl-coenzyme A oxidase 2 OS=Mus musculus OX=10090 GN=Acox2 PE=1 SV=2 - [ACOX2_MOUSE]	0.654391	0.155333	0.808735
P50431	Serine hydroxymethyltransferase, cytosolic OS=Mus musculus OX=10090 GN=Shmt1 PE=1 SV=3 - [GLYC_MOUSE]	-0.770225	0.155743	0.807592
P58252	Elongation factor 2 OS=Mus musculus OX=10090 GN=Eef2 PE=1 SV=2 - [EF2_MOUSE]	-0.300813	0.157321	0.803213
O09172	Glutamate--cysteine ligase regulatory subunit OS=Mus musculus OX=10090 GN=Gclm PE=1 SV=1 - [GSH0_MOUSE]	-2.66993	0.160236	0.79524
Q01768	Nucleoside diphosphate kinase B OS=Mus musculus OX=10090 GN=Nme2 PE=1 SV=1 - [NDKB_MOUSE]	0.437085	0.160236	0.79524
Q8K183	Pyridoxal kinase OS=Mus musculus OX=10090 GN=Pdxk PE=1 SV=1 - [PDXK_MOUSE]	-1.38444	0.164533	0.783746
Q9QZD8	Mitochondrial dicarboxylate carrier OS=Mus musculus OX=10090 GN=Slc25a10 PE=1 SV=2 - [DIC_MOUSE]	0.851705	0.165694	0.780693
Q62425	Cytochrome c oxidase subunit NDUFA4 OS=Mus musculus OX=10090 GN=Ndufa4 PE=1 SV=2 - [NDUA4_MOUSE]	-1.17936	0.166591	0.778349
P51658	Estradiol 17-beta-dehydrogenase 2 OS=Mus musculus OX=10090 GN=Hsd17b2 PE=1 SV=2 - [DHB2_MOUSE]	-1.9863	0.167466	0.776073
Q9CWJ9	Bifunctional purine biosynthesis protein ATIC OS=Mus musculus OX=10090 GN=Atic PE=1 SV=2 - [PUR9_MOUSE]	1.42146	0.167466	0.776073
Q9DCS2	Methyltransferase-like 26 OS=Mus musculus OX=10090 GN=Mettl26 PE=1 SV=1 - [MTL26_MOUSE]	-1.15819	0.167466	0.776073
P22315	Ferrochelatase, mitochondrial OS=Mus musculus OX=10090 GN=Fech PE=1 SV=2 - [HEMH_MOUSE]	-1.40692	0.171172	0.766566
Q68FD5	Clathrin heavy chain 1 OS=Mus musculus OX=10090 GN=Cltc PE=1 SV=3 - [CLH1_MOUSE]	0.515655	0.171937	0.76463
Q921X9	Protein disulfide-isomerase A5 OS=Mus musculus OX=10090 GN=Pdia5 PE=1 SV=1 - [PDIA5_MOUSE]	-2.56773	0.172687	0.762742
P35486	Pyruvate dehydrogenase E1 component subunit alpha, somatic form, mitochondrial OS=Mus musculus OX=10090 GN=Pdha1 PE=1 SV=1 - [ODPA_MOUSE]	0.832063	0.173212	0.761422
Q9D0S9	Histidine triad nucleotide-binding protein 2, mitochondrial OS=Mus musculus OX=10090 GN=Hint2 PE=1 SV=1 - [HINT2_MOUSE]	0.688661	0.173666	0.760285
P07759	Serine protease inhibitor A3K OS=Mus musculus OX=10090 GN=Serpina3k PE=1 SV=2 - [SPA3K_MOUSE]	-1.05107	0.176467	0.753337
Q8VCC2	Liver carboxylesterase 1 OS=Mus musculus OX=10090 GN=Ces1 PE=1 SV=1 - [EST1_MOUSE]	-0.710199	0.176687	0.752794
Q91Z53	Glyoxylate reductase/hydroxypyruvate reductase OS=Mus musculus OX=10090 GN=Grhpr PE=1 SV=1 - [GRHPR_MOUSE]	-0.574821	0.177061	0.751876
P56384	ATP synthase F(0) complex subunit C3, mitochondrial OS=Mus musculus OX=10090 GN=Atp5mc3 PE=1 SV=1 - [AT5G3_MOUSE]	5.66207	0.177061	0.751876
Q61937	Nucleophosmin OS=Mus musculus OX=10090 GN=Npm1 PE=1 SV=1 - [NPM_MOUSE]	1.49811	0.178322	0.748795
Q9DCT2	NADH dehydrogenase [ubiquinone] iron-sulfur protein 3, mitochondrial OS=Mus musculus OX=10090 GN=Ndufs3 PE=1 SV=2 - [NDUS3_MOUSE]	-1.29006	0.182028	0.739863
Q8BGQ7	Alanine--tRNA ligase, cytoplasmic OS=Mus musculus OX=10090 GN=Aars1 PE=1 SV=1 - [SYAC_MOUSE]	0.872285	0.182028	0.739863
P61620	Protein transport protein Sec61 subunit alpha isoform 1 OS=Mus musculus OX=10090 GN=Sec61a1 PE=1 SV=2 - [S61A1_MOUSE]	-1.73278	0.183012	0.73752
P52760	2-iminobutanoate/2-iminopropanoate deaminase OS=Mus musculus OX=10090 GN=Rida PE=1 SV=3 - [RIDA_MOUSE]	-0.401709	0.186414	0.729522
Q9CRB3	5-hydroxyisourate hydrolase OS=Mus musculus OX=10090 GN=Urah PE=1 SV=1 - [HIUH_MOUSE]	-0.8567	0.189853	0.721583
P40124	Adenylyl cyclase-associated protein 1 OS=Mus musculus OX=10090 GN=Cap1 PE=1 SV=4 - [CAP1_MOUSE]	1.1324	0.189853	0.721583
P15864	Histone H1.2 OS=Mus musculus OX=10090 GN=H1-2 PE=1 SV=2 - [H12_MOUSE]	1.70472	0.193866	0.712499
Q9DC50	Peroxisomal carnitine O-octanoyltransferase OS=Mus musculus OX=10090 GN=Crot PE=1 SV=1 - [OCTC_MOUSE]	0.643765	0.194069	0.712045
P0C0S6	Histone H2A.Z OS=Mus musculus OX=10090 GN=H2az1 PE=1 SV=2 - [H2AZ_MOUSE]	1.49318	0.202193	0.694234
Q8CGC7	Bifunctional glutamate/proline--tRNA ligase OS=Mus musculus OX=10090 GN=Eprs1 PE=1 SV=4 - [SYEP_MOUSE]	0.917345	0.202193	0.694234
Q64471	Glutathione S-transferase theta-1 OS=Mus musculus OX=10090 GN=Gstt1 PE=1 SV=4 - [GSTT1_MOUSE]	-1.40863	0.202666	0.693219
Q9QYB1	Chloride intracellular channel protein 4 OS=Mus musculus OX=10090 GN=Clic4 PE=1 SV=3 - [CLIC4_MOUSE]	2.11899	0.216238	0.665069
Q8BHN3	Neutral alpha-glucosidase AB OS=Mus musculus OX=10090 GN=Ganab PE=1 SV=1 - [GANAB_MOUSE]	-0.951677	0.217852	0.661838
Q8R0F8	Acylpyruvase FAHD1, mitochondrial OS=Mus musculus OX=10090 GN=Fahd1 PE=1 SV=2 - [FAHD1_MOUSE]	2.46623	0.217987	0.66157
Q00897	Alpha-1-antitrypsin 1-4 OS=Mus musculus OX=10090 GN=Serpina1d PE=1 SV=1 - [A1AT4_MOUSE]	-6.83895	0.218243	0.661059
Q00623	Apolipoprotein A-I OS=Mus musculus OX=10090 GN=Apoa1 PE=1 SV=2 - [APOA1_MOUSE]	-1.00513	0.218243	0.661059
Q01405	Protein transport protein Sec23A OS=Mus musculus OX=10090 GN=Sec23a PE=1 SV=2 - [SC23A_MOUSE]	-1.67407	0.218243	0.661059
Q63886	UDP-glucuronosyltransferase 1A1 OS=Mus musculus OX=10090 GN=Ugt1a1 PE=1 SV=2 - [UD11_MOUSE]	-0.378728	0.218243	0.661059
Q8K4Z3	NAD(P)H-hydrate epimerase OS=Mus musculus OX=10090 GN=Naxe PE=1 SV=1 - [NNRE_MOUSE]	1.02823	0.223186	0.651333
P24549	Retinal dehydrogenase 1 OS=Mus musculus OX=10090 GN=Aldh1a1 PE=1 SV=5 - [AL1A1_MOUSE]	0.221963	0.224141	0.649479
Q9Z0M5	Lysosomal acid lipase/cholesteryl ester hydrolase OS=Mus musculus OX=10090 GN=Lipa PE=1 SV=2 - [LICH_MOUSE]	-1.89113	0.227489	0.64304
P14115	60S ribosomal protein L27a OS=Mus musculus OX=10090 GN=Rpl27a PE=1 SV=5 - [RL27A_MOUSE]	-1.17028	0.227489	0.64304
P14211	Calreticulin OS=Mus musculus OX=10090 GN=Calr PE=1 SV=1 - [CALR_MOUSE]	-0.436846	0.227489	0.64304
Q9CPR4	60S ribosomal protein L17 OS=Mus musculus OX=10090 GN=Rpl17 PE=1 SV=3 - [RL17_MOUSE]	-0.818174	0.227489	0.64304
Q00898	Alpha-1-antitrypsin 1-5 OS=Mus musculus OX=10090 GN=Serpina1e PE=1 SV=1 - [A1AT5_MOUSE]	-6.71708	0.227489	0.64304
Q9DB29	Isoamyl acetate-hydrolyzing esterase 1 homolog OS=Mus musculus OX=10090 GN=Iah1 PE=1 SV=1 - [IAH1_MOUSE]	-1.08598	0.227489	0.64304
Q91X91	Nicotinate-nucleotide pyrophosphorylase [carboxylating] OS=Mus musculus OX=10090 GN=Qprt PE=1 SV=1 - [NADC_MOUSE]	-0.920827	0.227489	0.64304
Q8BH59	Calcium-binding mitochondrial carrier protein Aralar1 OS=Mus musculus OX=10090 GN=Slc25a12 PE=1 SV=1 - [CMC1_MOUSE]	2.20164	0.229896	0.638469
O08709	Peroxiredoxin-6 OS=Mus musculus OX=10090 GN=Prdx6 PE=1 SV=3 - [PRDX6_MOUSE]	-0.293423	0.231075	0.636247
P09103	Protein disulfide-isomerase OS=Mus musculus OX=10090 GN=P4hb PE=1 SV=2 - [PDIA1_MOUSE]	-0.289389	0.23517	0.628618
P15532	Nucleoside diphosphate kinase A OS=Mus musculus OX=10090 GN=Nme1 PE=1 SV=1 - [NDKA_MOUSE]	0.489806	0.235816	0.627427
Q71RI9	Kynurenine--oxoglutarate transaminase 3 OS=Mus musculus OX=10090 GN=Kyat3 PE=1 SV=1 - [KAT3_MOUSE]	-0.829442	0.236747	0.625715
Q9DBL7	Bifunctional coenzyme A synthase OS=Mus musculus OX=10090 GN=Coasy PE=1 SV=2 - [COASY_MOUSE]	1.80431	0.237352	0.624608
Q9Z2Z6	Mitochondrial carnitine/acylcarnitine carrier protein OS=Mus musculus OX=10090 GN=Slc25a20 PE=1 SV=1 - [MCAT_MOUSE]	0.877854	0.237352	0.624608
P00405	Cytochrome c oxidase subunit 2 OS=Mus musculus OX=10090 GN=Mtco2 PE=1 SV=1 - [COX2_MOUSE]	-0.936753	0.237352	0.624608
Q9DCV4	Regulator of microtubule dynamics protein 1 OS=Mus musculus OX=10090 GN=Rmdn1 PE=1 SV=2 - [RMD1_MOUSE]	1.6865	0.238305	0.622866
Q99020	Heterogeneous nuclear ribonucleoprotein A/B OS=Mus musculus OX=10090 GN=Hnrnpab PE=1 SV=1 - [ROAA_MOUSE]	0.870778	0.239118	0.621388
Q9CQA3	Succinate dehydrogenase [ubiquinone] iron-sulfur subunit, mitochondrial OS=Mus musculus OX=10090 GN=Sdhb PE=1 SV=1 - [SDHB_MOUSE]	0.557945	0.239118	0.621388
O88668	Protein CREG1 OS=Mus musculus OX=10090 GN=Creg1 PE=1 SV=1 - [CREG1_MOUSE]	-2.47621	0.239249	0.62115
Q61696	Heat shock 70 kDa protein 1A OS=Mus musculus OX=10090 GN=Hspa1a PE=1 SV=2 - [HS71A_MOUSE]	5.16296	0.239392	0.620891
Q7TMF3	NADH dehydrogenase [ubiquinone] 1 alpha subcomplex subunit 12 OS=Mus musculus OX=10090 GN=Ndufa12 PE=1 SV=2 - [NDUAC_MOUSE]	-2.00974	0.240371	0.619118
Q9CQ60	6-phosphogluconolactonase OS=Mus musculus OX=10090 GN=Pgls PE=1 SV=1 - [6PGL_MOUSE]	-1.66844	0.243738	0.613076
Q9CZ42	ATP-dependent (S)-NAD(P)H-hydrate dehydratase OS=Mus musculus OX=10090 GN=Naxd PE=1 SV=1 - [NNRD_MOUSE]	1.98123	0.24475	0.611278
Q8K0E8	Fibrinogen beta chain OS=Mus musculus OX=10090 GN=Fgb PE=1 SV=1 - [FIBB_MOUSE]	-2.03563	0.24475	0.611278
P11499	Heat shock protein HSP 90-beta OS=Mus musculus OX=10090 GN=Hsp90ab1 PE=1 SV=3 - [HS90B_MOUSE]	-0.244945	0.24475	0.611278
P14824	Annexin A6 OS=Mus musculus OX=10090 GN=Anxa6 PE=1 SV=3 - [ANXA6_MOUSE]	-0.565686	0.244823	0.611148
A2A935	Histone-lysine N-methyltransferase PRDM16 OS=Mus musculus OX=10090 GN=Prdm16 PE=1 SV=1 - [PRD16_MOUSE]	-1.41184	0.245354	0.610206
P06151	L-lactate dehydrogenase A chain OS=Mus musculus OX=10090 GN=Ldha PE=1 SV=3 - [LDHA_MOUSE]	-0.409389	0.245354	0.610206
Q9DBH5	Vesicular integral-membrane protein VIP36 OS=Mus musculus OX=10090 GN=Lman2 PE=1 SV=2 - [LMAN2_MOUSE]	-2.402	0.245354	0.610206
Q9D7J9	Enoyl-CoA hydratase domain-containing protein 3, mitochondrial OS=Mus musculus OX=10090 GN=Echdc3 PE=1 SV=1 - [ECHD3_MOUSE]	1.19117	0.246235	0.60865
Q64459	Cytochrome P450 3A11 OS=Mus musculus OX=10090 GN=Cyp3a11 PE=1 SV=1 - [CP3AB_MOUSE]	-0.410453	0.246388	0.608381
O54749	Cytochrome P450 2J5 OS=Mus musculus OX=10090 GN=Cyp2j5 PE=1 SV=1 - [CP2J5_MOUSE]	-1.8267	0.247202	0.606948
Q99J39	Malonyl-CoA decarboxylase, mitochondrial OS=Mus musculus OX=10090 GN=Mlycd PE=1 SV=1 - [DCMC_MOUSE]	1.31268	0.247441	0.606528
P08003	Protein disulfide-isomerase A4 OS=Mus musculus OX=10090 GN=Pdia4 PE=1 SV=3 - [PDIA4_MOUSE]	-0.693096	0.248862	0.604041
Q9JJL3	Solute carrier organic anion transporter family member 1B2 OS=Mus musculus OX=10090 GN=Slco1b2 PE=1 SV=1 - [SO1B2_MOUSE]	-1.78106	0.252567	0.597624
Q5SWU9	Acetyl-CoA carboxylase 1 OS=Mus musculus OX=10090 GN=Acaca PE=1 SV=1 - [ACACA_MOUSE]	1.39305	0.253464	0.596083
Q6PB66	Leucine-rich PPR motif-containing protein, mitochondrial OS=Mus musculus OX=10090 GN=Lrpprc PE=1 SV=2 - [LPPRC_MOUSE]	-1.10904	0.256177	0.59146
P56655	Cytochrome P450 2C38 OS=Mus musculus OX=10090 GN=Cyp2c38 PE=1 SV=2 - [CP238_MOUSE]	-5.02576	0.25811	0.588195
O35459	Delta(3,5)-Delta(2,4)-dienoyl-CoA isomerase, mitochondrial OS=Mus musculus OX=10090 GN=Ech1 PE=1 SV=1 - [ECH1_MOUSE]	1.16513	0.258657	0.587275
P99029	Peroxiredoxin-5, mitochondrial OS=Mus musculus OX=10090 GN=Prdx5 PE=1 SV=2 - [PRDX5_MOUSE]	-0.392867	0.258948	0.586788
P97823	Acyl-protein thioesterase 1 OS=Mus musculus OX=10090 GN=Lypla1 PE=1 SV=1 - [LYPA1_MOUSE]	0.784535	0.259538	0.585799
P00329	Alcohol dehydrogenase 1 OS=Mus musculus OX=10090 GN=Adh1 PE=1 SV=2 - [ADH1_MOUSE]	-0.176497	0.259538	0.585799
P62835	Ras-related protein Rap-1A OS=Mus musculus OX=10090 GN=Rap1a PE=1 SV=1 - [RAP1A_MOUSE]	-1.71116	0.259538	0.585799
Q9R1P3	Proteasome subunit beta type-2 OS=Mus musculus OX=10090 GN=Psmb2 PE=1 SV=1 - [PSB2_MOUSE]	-2.16209	0.259538	0.585799
Q99MR8	Methylcrotonoyl-CoA carboxylase subunit alpha, mitochondrial OS=Mus musculus OX=10090 GN=Mccc1 PE=1 SV=2 - [MCCA_MOUSE]	0.511374	0.259538	0.585799
Q8R1G2	Carboxymethylenebutenolidase homolog OS=Mus musculus OX=10090 GN=Cmbl PE=1 SV=1 - [CMBL_MOUSE]	-0.671662	0.259538	0.585799
P06801	NADP-dependent malic enzyme OS=Mus musculus OX=10090 GN=Me1 PE=1 SV=2 - [MAOX_MOUSE]	0.705273	0.259538	0.585799
Q80W22	Threonine synthase-like 2 OS=Mus musculus OX=10090 GN=Thnsl2 PE=1 SV=1 - [THNS2_MOUSE]	2.02084	0.260509	0.584177
P05064	Fructose-bisphosphate aldolase A OS=Mus musculus OX=10090 GN=Aldoa PE=1 SV=2 - [ALDOA_MOUSE]	1.03715	0.26064	0.583959
P62715	Serine/threonine-protein phosphatase 2A catalytic subunit beta isoform OS=Mus musculus OX=10090 GN=Ppp2cb PE=1 SV=1 - [PP2AB_MOUSE]	2.00622	0.261109	0.583178
P56656	Cytochrome P450 2C39 OS=Mus musculus OX=10090 GN=Cyp2c39 PE=1 SV=2 - [CP239_MOUSE]	-4.98405	0.261381	0.582725
P50516	V-type proton ATPase catalytic subunit A OS=Mus musculus OX=10090 GN=Atp6v1a PE=1 SV=2 - [VATA_MOUSE]	2.23897	0.262435	0.580978
B5X0G2	Major urinary protein 17 OS=Mus musculus OX=10090 GN=Mup17 PE=2 SV=2 - [MUP17_MOUSE]	-2.57914	0.264128	0.578185
Q01279	Epidermal growth factor receptor OS=Mus musculus OX=10090 GN=Egfr PE=1 SV=1 - [EGFR_MOUSE]	-1.23916	0.265334	0.576208
Q8BVI4	Dihydropteridine reductase OS=Mus musculus OX=10090 GN=Qdpr PE=1 SV=2 - [DHPR_MOUSE]	-0.409808	0.269522	0.569406
P61514	60S ribosomal protein L37a OS=Mus musculus OX=10090 GN=Rpl37a PE=1 SV=2 - [RL37A_MOUSE]	-1.27349	0.275064	0.560566
Q93092	Transaldolase OS=Mus musculus OX=10090 GN=Taldo1 PE=1 SV=2 - [TALDO_MOUSE]	1.19821	0.275975	0.559131
Q8BFZ3	Beta-actin-like protein 2 OS=Mus musculus OX=10090 GN=Actbl2 PE=1 SV=1 - [ACTBL_MOUSE]	-6.07076	0.280041	0.552779
O55022	Membrane-associated progesterone receptor component 1 OS=Mus musculus OX=10090 GN=Pgrmc1 PE=1 SV=4 - [PGRC1_MOUSE]	-0.4403	0.280315	0.552353
Q921G7	Electron transfer flavoprotein-ubiquinone oxidoreductase, mitochondrial OS=Mus musculus OX=10090 GN=Etfdh PE=1 SV=1 - [ETFD_MOUSE]	-0.459824	0.283899	0.546837
P07309	Transthyretin OS=Mus musculus OX=10090 GN=Ttr PE=1 SV=1 - [TTHY_MOUSE]	-0.839843	0.284126	0.546489
Q8CAY6	Acetyl-CoA acetyltransferase, cytosolic OS=Mus musculus OX=10090 GN=Acat2 PE=1 SV=2 - [THIC_MOUSE]	-0.365062	0.287604	0.541205
P62245	40S ribosomal protein S15a OS=Mus musculus OX=10090 GN=Rps15a PE=1 SV=2 - [RS15A_MOUSE]	1.67096	0.28974	0.537991
Q9CQC9	GTP-binding protein SAR1b OS=Mus musculus OX=10090 GN=Sar1b PE=1 SV=1 - [SAR1B_MOUSE]	-1.89369	0.28974	0.537991
Q6NZJ6	Eukaryotic translation initiation factor 4 gamma 1 OS=Mus musculus OX=10090 GN=Eif4g1 PE=1 SV=1 - [IF4G1_MOUSE]	-1.18286	0.290241	0.537242
Q8JZR0	Long-chain-fatty-acid--CoA ligase 5 OS=Mus musculus OX=10090 GN=Acsl5 PE=1 SV=1 - [ACSL5_MOUSE]	-0.697167	0.290686	0.536576
Q9D8N0	Elongation factor 1-gamma OS=Mus musculus OX=10090 GN=Eef1g PE=1 SV=3 - [EF1G_MOUSE]	-0.531301	0.297633	0.526319
Q8VC30	Triokinase/FMN cyclase OS=Mus musculus OX=10090 GN=Tkfc PE=1 SV=1 - [TKFC_MOUSE]	-0.246161	0.300601	0.52201
B2RQC6	CAD protein OS=Mus musculus OX=10090 GN=Cad PE=1 SV=1 - [PYR1_MOUSE]	-4.76564	0.302198	0.519708
Q9JLJ2	4-trimethylaminobutyraldehyde dehydrogenase OS=Mus musculus OX=10090 GN=Aldh9a1 PE=1 SV=1 - [AL9A1_MOUSE]	-0.420289	0.303736	0.517504
Q8R5I6	Glutathione S-transferase Mu 4 OS=Mus musculus OX=10090 GN=Gstm4 PE=1 SV=1 - [GSTM4_MOUSE]	-5.84098	0.305017	0.515676
Q8CGB3	Uveal autoantigen with coiled-coil domains and ankyrin repeats OS=Mus musculus OX=10090 GN=Uaca PE=1 SV=2 - [UACA_MOUSE]	1.50837	0.313577	0.503656
Q9DCH4	Eukaryotic translation initiation factor 3 subunit F OS=Mus musculus OX=10090 GN=Eif3f PE=1 SV=2 - [EIF3F_MOUSE]	1.13463	0.313624	0.503591
Q9CQ69	Cytochrome b-c1 complex subunit 8 OS=Mus musculus OX=10090 GN=Uqcrq PE=1 SV=3 - [QCR8_MOUSE]	-2.01125	0.313624	0.503591
Q922F4	Tubulin beta-6 chain OS=Mus musculus OX=10090 GN=Tubb6 PE=1 SV=1 - [TBB6_MOUSE]	-5.76086	0.314472	0.502418
O70325	Phospholipid hydroperoxide glutathione peroxidase OS=Mus musculus OX=10090 GN=Gpx4 PE=1 SV=4 - [GPX4_MOUSE]	1.32498	0.314526	0.502343
Q8BJ64	Choline dehydrogenase, mitochondrial OS=Mus musculus OX=10090 GN=Chdh PE=1 SV=1 - [CHDH_MOUSE]	0.711676	0.31487	0.501868
P11679	Keratin, type II cytoskeletal 8 OS=Mus musculus OX=10090 GN=Krt8 PE=1 SV=4 - [K2C8_MOUSE]	-0.623382	0.320851	0.493697
P36552	Oxygen-dependent coproporphyrinogen-III oxidase, mitochondrial OS=Mus musculus OX=10090 GN=Cpox PE=1 SV=2 - [HEM6_MOUSE]	0.761113	0.325867	0.486959
P50171	(3R)-3-hydroxyacyl-CoA dehydrogenase OS=Mus musculus OX=10090 GN=Hsd17b8 PE=1 SV=2 - [DHB8_MOUSE]	0.777701	0.327362	0.484972
P97328	Ketohexokinase OS=Mus musculus OX=10090 GN=Khk PE=1 SV=1 - [KHK_MOUSE]	-0.542646	0.328024	0.484095
Q9JMD3	START domain-containing protein 10 OS=Mus musculus OX=10090 GN=Stard10 PE=1 SV=1 - [STA10_MOUSE]	-0.479678	0.331883	0.479015
P51150	Ras-related protein Rab-7a OS=Mus musculus OX=10090 GN=Rab7a PE=1 SV=2 - [RAB7A_MOUSE]	-1.34163	0.33208	0.478758
P43024	Cytochrome c oxidase subunit 6A1, mitochondrial OS=Mus musculus OX=10090 GN=Cox6a1 PE=1 SV=2 - [CX6A1_MOUSE]	-1.58864	0.33208	0.478758
Q8JZU2	Tricarboxylate transport protein, mitochondrial OS=Mus musculus OX=10090 GN=Slc25a1 PE=1 SV=1 - [TXTP_MOUSE]	0.773429	0.332196	0.478605
Q91WS0	CDGSH iron-sulfur domain-containing protein 1 OS=Mus musculus OX=10090 GN=Cisd1 PE=1 SV=1 - [CISD1_MOUSE]	1.29392	0.332196	0.478605
P51855	Glutathione synthetase OS=Mus musculus OX=10090 GN=Gss PE=1 SV=1 - [GSHB_MOUSE]	1.65498	0.332196	0.478605
P20029	Endoplasmic reticulum chaperone BiP OS=Mus musculus OX=10090 GN=Hspa5 PE=1 SV=3 - [BIP_MOUSE]	-0.224831	0.332196	0.478605
Q8BWT1	3-ketoacyl-CoA thiolase, mitochondrial OS=Mus musculus OX=10090 GN=Acaa2 PE=1 SV=3 - [THIM_MOUSE]	0.183655	0.332196	0.478605
Q6ZWN5	40S ribosomal protein S9 OS=Mus musculus OX=10090 GN=Rps9 PE=1 SV=3 - [RS9_MOUSE]	-0.942753	0.333771	0.476552
P35700	Peroxiredoxin-1 OS=Mus musculus OX=10090 GN=Prdx1 PE=1 SV=1 - [PRDX1_MOUSE]	0.193619	0.333771	0.476552
Q61656	Probable ATP-dependent RNA helicase DDX5 OS=Mus musculus OX=10090 GN=Ddx5 PE=1 SV=2 - [DDX5_MOUSE]	-1.75252	0.339345	0.469359
Q9EQU5	Protein SET OS=Mus musculus OX=10090 GN=Set PE=1 SV=1 - [SET_MOUSE]	1.5556	0.348209	0.45816
O35969	Guanidinoacetate N-methyltransferase OS=Mus musculus OX=10090 GN=Gamt PE=1 SV=1 - [GAMT_MOUSE]	-0.993782	0.34947	0.45659
Q8K3J1	NADH dehydrogenase [ubiquinone] iron-sulfur protein 8, mitochondrial OS=Mus musculus OX=10090 GN=Ndufs8 PE=1 SV=1 - [NDUS8_MOUSE]	-1.28443	0.351362	0.454245
P47740	Aldehyde dehydrogenase family 3 member A2 OS=Mus musculus OX=10090 GN=Aldh3a2 PE=1 SV=2 - [AL3A2_MOUSE]	-0.648494	0.351362	0.454245
Q9CRB9	MICOS complex subunit Mic19 OS=Mus musculus OX=10090 GN=Chchd3 PE=1 SV=1 - [MIC19_MOUSE]	1.19009	0.355945	0.448617
Q9R257	Heme-binding protein 1 OS=Mus musculus OX=10090 GN=Hebp1 PE=1 SV=2 - [HEBP1_MOUSE]	1.37876	0.357574	0.446634
P84084	ADP-ribosylation factor 5 OS=Mus musculus OX=10090 GN=Arf5 PE=1 SV=2 - [ARF5_MOUSE]	-4.44183	0.357574	0.446634
O88587	Catechol O-methyltransferase OS=Mus musculus OX=10090 GN=Comt PE=1 SV=2 - [COMT_MOUSE]	-0.829829	0.357845	0.446305
Q8BGC4	Prostaglandin reductase-3 OS=Mus musculus OX=10090 GN=Zadh2 PE=1 SV=1 - [PTGR3_MOUSE]	1.10077	0.358801	0.445146
P62751	60S ribosomal protein L23a OS=Mus musculus OX=10090 GN=Rpl23a PE=1 SV=1 - [RL23A_MOUSE]	-1.03382	0.358877	0.445054
P97742	Carnitine O-palmitoyltransferase 1, liver isoform OS=Mus musculus OX=10090 GN=Cpt1a PE=1 SV=4 - [CPT1A_MOUSE]	0.517053	0.362344	0.440879
Q8CFX1	GDH/6PGL endoplasmic bifunctional protein OS=Mus musculus OX=10090 GN=H6pd PE=1 SV=2 - [G6PE_MOUSE]	-1.36812	0.362536	0.440649
P34927	Asialoglycoprotein receptor 1 OS=Mus musculus OX=10090 GN=Asgr1 PE=1 SV=4 - [ASGR1_MOUSE]	-1.54921	0.36719	0.435109
Q9WUR2	Enoyl-CoA delta isomerase 2 OS=Mus musculus OX=10090 GN=Eci2 PE=1 SV=2 - [ECI2_MOUSE]	0.556838	0.367346	0.434925
Q9QZ23	NFU1 iron-sulfur cluster scaffold homolog, mitochondrial OS=Mus musculus OX=10090 GN=Nfu1 PE=1 SV=2 - [NFU1_MOUSE]	1.73243	0.373501	0.427708
Q9R1P0	Proteasome subunit alpha type-4 OS=Mus musculus OX=10090 GN=Psma4 PE=1 SV=1 - [PSA4_MOUSE]	-1.04567	0.378085	0.42241
Q8VDK1	Deaminated glutathione amidase OS=Mus musculus OX=10090 GN=Nit1 PE=1 SV=2 - [NIT1_MOUSE]	0.584912	0.378085	0.42241
P17742	Peptidyl-prolyl cis-trans isomerase A OS=Mus musculus OX=10090 GN=Ppia PE=1 SV=2 - [PPIA_MOUSE]	0.291197	0.378085	0.42241
P31786	Acyl-CoA-binding protein OS=Mus musculus OX=10090 GN=Dbi PE=1 SV=2 - [ACBP_MOUSE]	-0.397825	0.378085	0.42241
Q9EQH3	Vacuolar protein sorting-associated protein 35 OS=Mus musculus OX=10090 GN=Vps35 PE=1 SV=1 - [VPS35_MOUSE]	-1.45295	0.379578	0.420699
Q921I1	Serotransferrin OS=Mus musculus OX=10090 GN=Tf PE=1 SV=1 - [TRFE_MOUSE]	-0.275014	0.379868	0.420367
Q9CR16	Peptidyl-prolyl cis-trans isomerase D OS=Mus musculus OX=10090 GN=Ppid PE=1 SV=3 - [PPID_MOUSE]	1.66111	0.379868	0.420367
Q91VM9	Inorganic pyrophosphatase 2, mitochondrial OS=Mus musculus OX=10090 GN=Ppa2 PE=1 SV=1 - [IPYR2_MOUSE]	0.847531	0.381212	0.418833
Q8BG05	Heterogeneous nuclear ribonucleoprotein A3 OS=Mus musculus OX=10090 GN=Hnrnpa3 PE=1 SV=1 - [ROA3_MOUSE]	1.17129	0.381212	0.418833
P00375	Dihydrofolate reductase OS=Mus musculus OX=10090 GN=Dhfr PE=1 SV=3 - [DYR_MOUSE]	-1.63475	0.385297	0.414204
Q8BWN8	Peroxisomal succinyl-coenzyme A thioesterase OS=Mus musculus OX=10090 GN=Acot4 PE=1 SV=1 - [ACOT4_MOUSE]	2.49873	0.386681	0.412647
Q9DBA8	Probable imidazolonepropionase OS=Mus musculus OX=10090 GN=Amdhd1 PE=1 SV=1 - [HUTI_MOUSE]	0.512332	0.389127	0.409908
P35492	Histidine ammonia-lyase OS=Mus musculus OX=10090 GN=Hal PE=1 SV=1 - [HUTH_MOUSE]	-0.320069	0.391409	0.407369
P12970	60S ribosomal protein L7a OS=Mus musculus OX=10090 GN=Rpl7a PE=1 SV=2 - [RL7A_MOUSE]	-0.466048	0.394061	0.404437
P19783	Cytochrome c oxidase subunit 4 isoform 1, mitochondrial OS=Mus musculus OX=10090 GN=Cox4i1 PE=1 SV=2 - [COX41_MOUSE]	-0.50396	0.394692	0.403742
Q91X52	L-xylulose reductase OS=Mus musculus OX=10090 GN=Dcxr PE=1 SV=2 - [DCXR_MOUSE]	-1.0322	0.396417	0.401848
Q8C8R3	Ankyrin-2 OS=Mus musculus OX=10090 GN=Ank2 PE=1 SV=2 - [ANK2_MOUSE]	2.05163	0.398039	0.400075
Q9DB26	Phytanoyl-CoA dioxygenase domain-containing protein 1 OS=Mus musculus OX=10090 GN=Phyhd1 PE=1 SV=2 - [PHYD1_MOUSE]	1.42111	0.398039	0.400075
Q8BWP5	Alpha-tocopherol transfer protein OS=Mus musculus OX=10090 GN=Ttpa PE=1 SV=1 - [TTPA_MOUSE]	-0.891999	0.398039	0.400075
Q5EBG8	Uncharacterized protein C1orf50 homolog OS=Mus musculus OX=10090 PE=1 SV=1 - [CA050_MOUSE]	-1.27324	0.40797	0.389372
P62717	60S ribosomal protein L18a OS=Mus musculus OX=10090 GN=Rpl18a PE=1 SV=1 - [RL18A_MOUSE]	-1.04209	0.408649	0.38865
P62908	40S ribosomal protein S3 OS=Mus musculus OX=10090 GN=Rps3 PE=1 SV=1 - [RS3_MOUSE]	-0.392213	0.408649	0.38865
Q9Z2U0	Proteasome subunit alpha type-7 OS=Mus musculus OX=10090 GN=Psma7 PE=1 SV=1 - [PSA7_MOUSE]	-0.844141	0.41161	0.385514
P00493	Hypoxanthine-guanine phosphoribosyltransferase OS=Mus musculus OX=10090 GN=Hprt1 PE=1 SV=3 - [HPRT_MOUSE]	1.00335	0.414093	0.382903
Q8VBT2	L-serine dehydratase/L-threonine deaminase OS=Mus musculus OX=10090 GN=Sds PE=1 SV=3 - [SDHL_MOUSE]	-0.531758	0.414093	0.382903
Q80X90	Filamin-B OS=Mus musculus OX=10090 GN=Flnb PE=1 SV=3 - [FLNB_MOUSE]	0.89246	0.415885	0.381027
P17427	AP-2 complex subunit alpha-2 OS=Mus musculus OX=10090 GN=Ap2a2 PE=1 SV=2 - [AP2A2_MOUSE]	-1.24967	0.42667	0.369908
Q8QZR5	Alanine aminotransferase 1 OS=Mus musculus OX=10090 GN=Gpt PE=1 SV=3 - [ALAT1_MOUSE]	-0.379541	0.430477	0.36605
Q9CR57	60S ribosomal protein L14 OS=Mus musculus OX=10090 GN=Rpl14 PE=1 SV=3 - [RL14_MOUSE]	-0.871455	0.43204	0.364476
O35215	D-dopachrome decarboxylase OS=Mus musculus OX=10090 GN=Ddt PE=1 SV=3 - [DOPD_MOUSE]	-0.267784	0.433922	0.362588
Q62452	UDP-glucuronosyltransferase 1A9 OS=Mus musculus OX=10090 GN=Ugt1a9 PE=1 SV=3 - [UD19_MOUSE]	-0.290914	0.438189	0.358338
P07901	Heat shock protein HSP 90-alpha OS=Mus musculus OX=10090 GN=Hsp90aa1 PE=1 SV=4 - [HS90A_MOUSE]	-0.26857	0.438517	0.358013
P26043	Radixin OS=Mus musculus OX=10090 GN=Rdx PE=1 SV=3 - [RADI_MOUSE]	-0.358547	0.438623	0.357908
P67984	60S ribosomal protein L22 OS=Mus musculus OX=10090 GN=Rpl22 PE=1 SV=2 - [RL22_MOUSE]	-0.764945	0.43868	0.357852
Q3TWW8	Serine/arginine-rich splicing factor 6 OS=Mus musculus OX=10090 GN=Srsf6 PE=1 SV=1 - [SRSF6_MOUSE]	-1.08608	0.43868	0.357852
P45878	Peptidyl-prolyl cis-trans isomerase FKBP2 OS=Mus musculus OX=10090 GN=Fkbp2 PE=1 SV=1 - [FKBP2_MOUSE]	-1.32598	0.440096	0.356453
P27659	60S ribosomal protein L3 OS=Mus musculus OX=10090 GN=Rpl3 PE=1 SV=3 - [RL3_MOUSE]	-0.523515	0.441227	0.355338
Q9DD20	Methyltransferase-like protein 7B OS=Mus musculus OX=10090 GN=Mettl7b PE=1 SV=2 - [MET7B_MOUSE]	0.30701	0.446184	0.350486
Q505D7	Optic atrophy 3 protein homolog OS=Mus musculus OX=10090 GN=Opa3 PE=1 SV=1 - [OPA3_MOUSE]	1.9168	0.448916	0.347835
O35643	AP-1 complex subunit beta-1 OS=Mus musculus OX=10090 GN=Ap1b1 PE=1 SV=2 - [AP1B1_MOUSE]	-1.29269	0.448931	0.347821
Q8VC97	Beta-ureidopropionase OS=Mus musculus OX=10090 GN=Upb1 PE=1 SV=1 - [BUP1_MOUSE]	-1.00854	0.449754	0.347025
Q8JZQ9	Eukaryotic translation initiation factor 3 subunit B OS=Mus musculus OX=10090 GN=Eif3b PE=1 SV=1 - [EIF3B_MOUSE]	1.10462	0.451572	0.345273
O54734	Dolichyl-diphosphooligosaccharide--protein glycosyltransferase 48 kDa subunit OS=Mus musculus OX=10090 GN=Ddost PE=1 SV=2 - [OST48_MOUSE]	-0.725741	0.45193	0.344929
O89023	Tripeptidyl-peptidase 1 OS=Mus musculus OX=10090 GN=Tpp1 PE=1 SV=2 - [TPP1_MOUSE]	-0.775499	0.457207	0.339887
Q9WV68	Peroxisomal 2,4-dienoyl-CoA reductase [(3E)-enoyl-CoA-producing] OS=Mus musculus OX=10090 GN=Decr2 PE=1 SV=1 - [DECR2_MOUSE]	-0.715602	0.46007	0.337176
Q91W90	Thioredoxin domain-containing protein 5 OS=Mus musculus OX=10090 GN=Txndc5 PE=1 SV=2 - [TXND5_MOUSE]	-1.31288	0.461737	0.335606
Q3UQ44	Ras GTPase-activating-like protein IQGAP2 OS=Mus musculus OX=10090 GN=Iqgap2 PE=1 SV=2 - [IQGA2_MOUSE]	0.437751	0.461737	0.335606
Q9DB20	ATP synthase subunit O, mitochondrial OS=Mus musculus OX=10090 GN=Atp5po PE=1 SV=1 - [ATPO_MOUSE]	0.287054	0.461737	0.335606
Q9DBF1	Alpha-aminoadipic semialdehyde dehydrogenase OS=Mus musculus OX=10090 GN=Aldh7a1 PE=1 SV=4 - [AL7A1_MOUSE]	-0.233148	0.461737	0.335606
Q9QZ39	Alpha-N-acetylgalactosaminide alpha-2,6-sialyltransferase 1 OS=Mus musculus OX=10090 GN=St6galnac1 PE=2 SV=2 - [SIA7A_MOUSE]	-1.85074	0.472178	0.325894
O88986	2-amino-3-ketobutyrate coenzyme A ligase, mitochondrial OS=Mus musculus OX=10090 GN=Gcat PE=1 SV=2 - [KBL_MOUSE]	0.47955	0.472178	0.325894
Q9CQZ5	NADH dehydrogenase [ubiquinone] 1 alpha subcomplex subunit 6 OS=Mus musculus OX=10090 GN=Ndufa6 PE=1 SV=1 - [NDUA6_MOUSE]	-1.20523	0.472996	0.325143
Q61207	Prosaposin OS=Mus musculus OX=10090 GN=Psap PE=1 SV=2 - [SAP_MOUSE]	0.464157	0.476798	0.321666
P51660	Peroxisomal multifunctional enzyme type 2 OS=Mus musculus OX=10090 GN=Hsd17b4 PE=1 SV=3 - [DHB4_MOUSE]	-0.262963	0.483812	0.315323
Q99P30	Peroxisomal coenzyme A diphosphatase NUDT7 OS=Mus musculus OX=10090 GN=Nudt7 PE=1 SV=2 - [NUDT7_MOUSE]	-0.421966	0.48762	0.311918
Q9CYW4	Haloacid dehalogenase-like hydrolase domain-containing protein 3 OS=Mus musculus OX=10090 GN=Hdhd3 PE=1 SV=1 - [HDHD3_MOUSE]	1.19572	0.48762	0.311918
P97372	Proteasome activator complex subunit 2 OS=Mus musculus OX=10090 GN=Psme2 PE=1 SV=4 - [PSME2_MOUSE]	-0.984574	0.48762	0.311918
P54869	Hydroxymethylglutaryl-CoA synthase, mitochondrial OS=Mus musculus OX=10090 GN=Hmgcs2 PE=1 SV=2 - [HMCS2_MOUSE]	0.140104	0.48929	0.310434
Q9D1L0	Coiled-coil-helix-coiled-coil-helix domain-containing protein 2 OS=Mus musculus OX=10090 GN=Chchd2 PE=2 SV=1 - [CHCH2_MOUSE]	0.897892	0.48929	0.310434
Q9CRD0	OCIA domain-containing protein 1 OS=Mus musculus OX=10090 GN=Ociad1 PE=1 SV=1 - [OCAD1_MOUSE]	1.30839	0.490106	0.30971
P99028	Cytochrome b-c1 complex subunit 6, mitochondrial OS=Mus musculus OX=10090 GN=Uqcrh PE=1 SV=2 - [QCR6_MOUSE]	0.687199	0.490106	0.30971
P17047	Lysosome-associated membrane glycoprotein 2 OS=Mus musculus OX=10090 GN=Lamp2 PE=1 SV=2 - [LAMP2_MOUSE]	0.848335	0.490106	0.30971
Q3UMY5	Echinoderm microtubule-associated protein-like 4 OS=Mus musculus OX=10090 GN=Eml4 PE=1 SV=1 - [EMAL4_MOUSE]	0.823706	0.490106	0.30971
O08914	Fatty-acid amide hydrolase 1 OS=Mus musculus OX=10090 GN=Faah PE=1 SV=1 - [FAAH1_MOUSE]	-0.800154	0.502142	0.299174
Q91WD5	NADH dehydrogenase [ubiquinone] iron-sulfur protein 2, mitochondrial OS=Mus musculus OX=10090 GN=Ndufs2 PE=1 SV=1 - [NDUS2_MOUSE]	-1.63594	0.506167	0.295706
Q4VAA2	Protein CDV3 OS=Mus musculus OX=10090 GN=Cdv3 PE=1 SV=2 - [CDV3_MOUSE]	-1.20641	0.507451	0.294606
Q91WT9	Cystathionine beta-synthase OS=Mus musculus OX=10090 GN=Cbs PE=1 SV=3 - [CBS_MOUSE]	-0.441218	0.507451	0.294606
P42125	Enoyl-CoA delta isomerase 1, mitochondrial OS=Mus musculus OX=10090 GN=Eci1 PE=1 SV=2 - [ECI1_MOUSE]	0.326796	0.507451	0.294606
Q9DBB8	Trans-1,2-dihydrobenzene-1,2-diol dehydrogenase OS=Mus musculus OX=10090 GN=Dhdh PE=1 SV=1 - [DHDH_MOUSE]	-0.597981	0.508764	0.293483
Q9DC61	Mitochondrial-processing peptidase subunit alpha OS=Mus musculus OX=10090 GN=Pmpca PE=1 SV=1 - [MPPA_MOUSE]	0.785312	0.515836	0.287489
Q8BMK0	Centrosomal protein of 85 kDa OS=Mus musculus OX=10090 GN=Cep85 PE=1 SV=2 - [CEP85_MOUSE]	1.29963	0.515836	0.287489
Q8K1Z0	Ubiquinone biosynthesis protein COQ9, mitochondrial OS=Mus musculus OX=10090 GN=Coq9 PE=1 SV=1 - [COQ9_MOUSE]	0.71964	0.515836	0.287489
Q9QXK3	Coatomer subunit gamma-2 OS=Mus musculus OX=10090 GN=Copg2 PE=1 SV=1 - [COPG2_MOUSE]	1.98992	0.517007	0.286503
Q9Z2U1	Proteasome subunit alpha type-5 OS=Mus musculus OX=10090 GN=Psma5 PE=1 SV=1 - [PSA5_MOUSE]	-1.19273	0.517007	0.286503
O70251	Elongation factor 1-beta OS=Mus musculus OX=10090 GN=Eef1b PE=1 SV=5 - [EF1B_MOUSE]	-0.412094	0.517007	0.286503
P53657	Pyruvate kinase PKLR OS=Mus musculus OX=10090 GN=Pklr PE=1 SV=1 - [KPYR_MOUSE]	0.283254	0.517007	0.286503
Q3TLP5	Enoyl-CoA hydratase domain-containing protein 2, mitochondrial OS=Mus musculus OX=10090 GN=Echdc2 PE=1 SV=2 - [ECHD2_MOUSE]	0.453737	0.517007	0.286503
P68033	Actin, alpha cardiac muscle 1 OS=Mus musculus OX=10090 GN=Actc1 PE=1 SV=1 - [ACTC_MOUSE]	0.22739	0.526619	0.278503
Q920E5	Farnesyl pyrophosphate synthase OS=Mus musculus OX=10090 GN=Fdps PE=1 SV=1 - [FPPS_MOUSE]	0.416942	0.531855	0.274207
Q923D2	Flavin reductase (NADPH) OS=Mus musculus OX=10090 GN=Blvrb PE=1 SV=3 - [BLVRB_MOUSE]	0.374053	0.533565	0.272813
Q99LF4	RNA-splicing ligase RtcB homolog OS=Mus musculus OX=10090 GN=Rtcb PE=1 SV=1 - [RTCB_MOUSE]	1.01426	0.542327	0.265739
P62827	GTP-binding nuclear protein Ran OS=Mus musculus OX=10090 GN=Ran PE=1 SV=3 - [RAN_MOUSE]	0.641135	0.542771	0.265383
Q99L45	Eukaryotic translation initiation factor 2 subunit 2 OS=Mus musculus OX=10090 GN=Eif2s2 PE=1 SV=1 - [IF2B_MOUSE]	0.944941	0.542771	0.265383
Q8R4N0	Citramalyl-CoA lyase, mitochondrial OS=Mus musculus OX=10090 GN=Clybl PE=1 SV=2 - [CLYBL_MOUSE]	0.918214	0.545326	0.263344
Q61838	Pregnancy zone protein OS=Mus musculus OX=10090 GN=Pzp PE=1 SV=3 - [PZP_MOUSE]	-0.421765	0.547226	0.261833
Q9D9V3	Ethylmalonyl-CoA decarboxylase OS=Mus musculus OX=10090 GN=Echdc1 PE=1 SV=2 - [ECHD1_MOUSE]	-0.99078	0.547226	0.261833
Q99KR3	Endoribonuclease LACTB2 OS=Mus musculus OX=10090 GN=Lactb2 PE=1 SV=1 - [LACB2_MOUSE]	-0.516849	0.550423	0.259303
O88685	26S proteasome regulatory subunit 6A OS=Mus musculus OX=10090 GN=Psmc3 PE=1 SV=2 - [PRS6A_MOUSE]	-0.821351	0.551392	0.25854
Q8K157	Galactose mutarotase OS=Mus musculus OX=10090 GN=Galm PE=1 SV=1 - [GALM_MOUSE]	-0.472438	0.552667	0.257536
P62259	14-3-3 protein epsilon OS=Mus musculus OX=10090 GN=Ywhae PE=1 SV=1 - [1433E_MOUSE]	0.434843	0.55428	0.256271
Q9WUR9	Adenylate kinase 4, mitochondrial OS=Mus musculus OX=10090 GN=Ak4 PE=1 SV=1 - [KAD4_MOUSE]	1.02112	0.555025	0.255687
P51410	60S ribosomal protein L9 OS=Mus musculus OX=10090 GN=Rpl9 PE=1 SV=2 - [RL9_MOUSE]	-0.446505	0.560768	0.251217
Q99K51	Plastin-3 OS=Mus musculus OX=10090 GN=Pls3 PE=1 SV=3 - [PLST_MOUSE]	-0.896326	0.561729	0.250473
O88428	Bifunctional 3'-phosphoadenosine 5'-phosphosulfate synthase 2 OS=Mus musculus OX=10090 GN=Papss2 PE=1 SV=2 - [PAPS2_MOUSE]	-0.949076	0.563071	0.249437
Q9DCN2	NADH-cytochrome b5 reductase 3 OS=Mus musculus OX=10090 GN=Cyb5r3 PE=1 SV=3 - [NB5R3_MOUSE]	-0.277553	0.563071	0.249437
P26041	Moesin OS=Mus musculus OX=10090 GN=Msn PE=1 SV=3 - [MOES_MOUSE]	1.3819	0.565883	0.247274
Q99K48	Non-POU domain-containing octamer-binding protein OS=Mus musculus OX=10090 GN=Nono PE=1 SV=3 - [NONO_MOUSE]	1.1346	0.565948	0.247224
P80314	T-complex protein 1 subunit beta OS=Mus musculus OX=10090 GN=Cct2 PE=1 SV=4 - [TCPB_MOUSE]	0.477924	0.565948	0.247224
O55143	Sarcoplasmic/endoplasmic reticulum calcium ATPase 2 OS=Mus musculus OX=10090 GN=Atp2a2 PE=1 SV=2 - [AT2A2_MOUSE]	0.921034	0.566023	0.247166
P20852	Cytochrome P450 2A5 OS=Mus musculus OX=10090 GN=Cyp2a5 PE=2 SV=1 - [CP2A5_MOUSE]	0.435205	0.573233	0.241669
O09131	Glutathione S-transferase omega-1 OS=Mus musculus OX=10090 GN=Gsto1 PE=1 SV=2 - [GSTO1_MOUSE]	0.635076	0.573306	0.241613
Q78IK4	MICOS complex subunit Mic27 OS=Mus musculus OX=10090 GN=Apool PE=1 SV=1 - [MIC27_MOUSE]	1.11455	0.573628	0.24137
Q9R1P1	Proteasome subunit beta type-3 OS=Mus musculus OX=10090 GN=Psmb3 PE=1 SV=1 - [PSB3_MOUSE]	-0.739926	0.573628	0.24137
P02535	Keratin, type I cytoskeletal 10 OS=Mus musculus OX=10090 GN=Krt10 PE=1 SV=3 - [K1C10_MOUSE]	1.9104	0.579642	0.23684
P97494	Glutamate--cysteine ligase catalytic subunit OS=Mus musculus OX=10090 GN=Gclc PE=1 SV=4 - [GSH1_MOUSE]	0.390114	0.580079	0.236513
Q8CG76	Aflatoxin B1 aldehyde reductase member 2 OS=Mus musculus OX=10090 GN=Akr7a2 PE=1 SV=3 - [ARK72_MOUSE]	-0.354421	0.580079	0.236513
Q9D5J6	Sedoheptulokinase OS=Mus musculus OX=10090 GN=Shpk PE=1 SV=1 - [SHPK_MOUSE]	-1.18672	0.581229	0.235653
P49722	Proteasome subunit alpha type-2 OS=Mus musculus OX=10090 GN=Psma2 PE=1 SV=3 - [PSA2_MOUSE]	-0.517121	0.581229	0.235653
Q9DCU9	4-hydroxy-2-oxoglutarate aldolase, mitochondrial OS=Mus musculus OX=10090 GN=Hoga1 PE=1 SV=1 - [HOGA1_MOUSE]	0.277289	0.583327	0.234088
Q9D6Y7	Mitochondrial peptide methionine sulfoxide reductase OS=Mus musculus OX=10090 GN=Msra PE=1 SV=1 - [MSRA_MOUSE]	0.351036	0.586612	0.231649
P08226	Apolipoprotein E OS=Mus musculus OX=10090 GN=Apoe PE=1 SV=2 - [APOE_MOUSE]	-0.437956	0.586612	0.231649
P61979	Heterogeneous nuclear ribonucleoprotein K OS=Mus musculus OX=10090 GN=Hnrnpk PE=1 SV=1 - [HNRPK_MOUSE]	0.412195	0.589159	0.229767
O35381	Acidic leucine-rich nuclear phosphoprotein 32 family member A OS=Mus musculus OX=10090 GN=Anp32a PE=1 SV=1 - [AN32A_MOUSE]	0.994787	0.589159	0.229767
P23589	Carbonic anhydrase 5A, mitochondrial OS=Mus musculus OX=10090 GN=Ca5a PE=1 SV=2 - [CAH5A_MOUSE]	-0.799246	0.589159	0.229767
P63276	40S ribosomal protein S17 OS=Mus musculus OX=10090 GN=Rps17 PE=1 SV=2 - [RS17_MOUSE]	0.433384	0.591178	0.228281
P63017	Heat shock cognate 71 kDa protein OS=Mus musculus OX=10090 GN=Hspa8 PE=1 SV=1 - [HSP7C_MOUSE]	-0.139116	0.594844	0.225597
Q9Z0L2	Artemin OS=Mus musculus OX=10090 GN=Artn PE=1 SV=1 - [ARTN_MOUSE]	1.07712	0.595179	0.225352
O88696	ATP-dependent Clp protease proteolytic subunit, mitochondrial OS=Mus musculus OX=10090 GN=Clpp PE=1 SV=1 - [CLPP_MOUSE]	0.717753	0.598133	0.223202
O35386	Phytanoyl-CoA dioxygenase, peroxisomal OS=Mus musculus OX=10090 GN=Phyh PE=1 SV=1 - [PAHX_MOUSE]	-0.677834	0.602787	0.219836
P62806	Histone H4 OS=Mus musculus OX=10090 GN=H4c1 PE=1 SV=2 - [H4_MOUSE]	0.62896	0.609	0.215383
P57780	Alpha-actinin-4 OS=Mus musculus OX=10090 GN=Actn4 PE=1 SV=1 - [ACTN4_MOUSE]	0.486792	0.609407	0.215093
P70296	Phosphatidylethanolamine-binding protein 1 OS=Mus musculus OX=10090 GN=Pebp1 PE=1 SV=3 - [PEBP1_MOUSE]	-0.323961	0.609919	0.214728
O55125	Protein NipSnap homolog 1 OS=Mus musculus OX=10090 GN=Nipsnap1 PE=1 SV=1 - [NIPS1_MOUSE]	0.236295	0.620646	0.207156
Q3TNA1	Xylulose kinase OS=Mus musculus OX=10090 GN=Xylb PE=1 SV=1 - [XYLB_MOUSE]	0.470728	0.620646	0.207156
P26039	Talin-1 OS=Mus musculus OX=10090 GN=Tln1 PE=1 SV=2 - [TLN1_MOUSE]	0.496658	0.622532	0.205839
P10639	Thioredoxin OS=Mus musculus OX=10090 GN=Txn PE=1 SV=3 - [THIO_MOUSE]	-0.469895	0.623666	0.205048
O09061	Proteasome subunit beta type-1 OS=Mus musculus OX=10090 GN=Psmb1 PE=1 SV=1 - [PSB1_MOUSE]	-0.683839	0.624718	0.204316
P10648	Glutathione S-transferase A2 OS=Mus musculus OX=10090 GN=Gsta2 PE=1 SV=3 - [GSTA2_MOUSE]	-2.97528	0.625867	0.203518
Q9R0N0	Galactokinase OS=Mus musculus OX=10090 GN=Galk1 PE=1 SV=2 - [GALK1_MOUSE]	1.16346	0.628536	0.20167
O35728	Cytochrome P450 4A14 OS=Mus musculus OX=10090 GN=Cyp4a14 PE=1 SV=1 - [CP4AE_MOUSE]	1.68117	0.628536	0.20167
Q9EQ06	Estradiol 17-beta-dehydrogenase 11 OS=Mus musculus OX=10090 GN=Hsd17b11 PE=1 SV=1 - [DHB11_MOUSE]	-0.715165	0.635441	0.196925
Q3UZZ6	Sulfotransferase 1 family member D1 OS=Mus musculus OX=10090 GN=Sult1d1 PE=1 SV=1 - [ST1D1_MOUSE]	0.502935	0.639353	0.194259
Q9CXZ1	NADH dehydrogenase [ubiquinone] iron-sulfur protein 4, mitochondrial OS=Mus musculus OX=10090 GN=Ndufs4 PE=1 SV=3 - [NDUS4_MOUSE]	-0.782345	0.641746	0.192637
P54728	UV excision repair protein RAD23 homolog B OS=Mus musculus OX=10090 GN=Rad23b PE=1 SV=2 - [RD23B_MOUSE]	-0.921145	0.641746	0.192637
Q8VDD5	Myosin-9 OS=Mus musculus OX=10090 GN=Myh9 PE=1 SV=4 - [MYH9_MOUSE]	0.545956	0.641746	0.192637
Q91VR5	ATP-dependent RNA helicase DDX1 OS=Mus musculus OX=10090 GN=Ddx1 PE=1 SV=1 - [DDX1_MOUSE]	0.879591	0.641746	0.192637
Q9JHU4	Cytoplasmic dynein 1 heavy chain 1 OS=Mus musculus OX=10090 GN=Dync1h1 PE=1 SV=2 - [DYHC1_MOUSE]	0.953192	0.641746	0.192637
P05784	Keratin, type I cytoskeletal 18 OS=Mus musculus OX=10090 GN=Krt18 PE=1 SV=5 - [K1C18_MOUSE]	-0.325931	0.646177	0.189649
P97855	Ras GTPase-activating protein-binding protein 1 OS=Mus musculus OX=10090 GN=G3bp1 PE=1 SV=1 - [G3BP1_MOUSE]	-0.893221	0.646177	0.189649
Q9D1Q6	Endoplasmic reticulum resident protein 44 OS=Mus musculus OX=10090 GN=Erp44 PE=1 SV=1 - [ERP44_MOUSE]	-0.955877	0.647675	0.188643
Q8VCN5	Cystathionine gamma-lyase OS=Mus musculus OX=10090 GN=Cth PE=1 SV=1 - [CGL_MOUSE]	0.158105	0.654099	0.184357
P60710	Actin, cytoplasmic 1 OS=Mus musculus OX=10090 GN=Actb PE=1 SV=1 - [ACTB_MOUSE]	0.145699	0.654099	0.184357
Q64514	Tripeptidyl-peptidase 2 OS=Mus musculus OX=10090 GN=Tpp2 PE=1 SV=3 - [TPP2_MOUSE]	-0.876813	0.654198	0.184291
P80315	T-complex protein 1 subunit delta OS=Mus musculus OX=10090 GN=Cct4 PE=1 SV=3 - [TCPD_MOUSE]	0.471645	0.664159	0.177728
Q61233	Plastin-2 OS=Mus musculus OX=10090 GN=Lcp1 PE=1 SV=4 - [PLSL_MOUSE]	0.456115	0.664159	0.177728
Q64516	Glycerol kinase OS=Mus musculus OX=10090 GN=Gk PE=1 SV=2 - [GLPK_MOUSE]	-0.617295	0.664159	0.177728
Q8BRH4	Histone-lysine N-methyltransferase 2C OS=Mus musculus OX=10090 GN=Kmt2c PE=1 SV=2 - [KMT2C_MOUSE]	0.775607	0.664159	0.177728
Q8K1L0	Cyclic AMP-responsive element-binding protein 5 OS=Mus musculus OX=10090 GN=Creb5 PE=2 SV=3 - [CREB5_MOUSE]	0.991545	0.664159	0.177728
Q61133	Glutathione S-transferase theta-2 OS=Mus musculus OX=10090 GN=Gstt2 PE=1 SV=4 - [GSTT2_MOUSE]	-0.544039	0.664159	0.177728
Q8BFR5	Elongation factor Tu, mitochondrial OS=Mus musculus OX=10090 GN=Tufm PE=1 SV=1 - [EFTU_MOUSE]	0.35053	0.664159	0.177728
Q9CQX2	Cytochrome b5 type B OS=Mus musculus OX=10090 GN=Cyb5b PE=1 SV=1 - [CYB5B_MOUSE]	0.293832	0.665301	0.176982
Q9DCX2	ATP synthase subunit d, mitochondrial OS=Mus musculus OX=10090 GN=Atp5pd PE=1 SV=3 - [ATP5H_MOUSE]	-0.228895	0.665735	0.176699
P80317	T-complex protein 1 subunit zeta OS=Mus musculus OX=10090 GN=Cct6a PE=1 SV=3 - [TCPZ_MOUSE]	0.338109	0.671425	0.173003
Q91V76	Ester hydrolase C11orf54 homolog OS=Mus musculus OX=10090 PE=1 SV=1 - [CK054_MOUSE]	-0.361377	0.671425	0.173003
Q9CZB0	Succinate dehydrogenase cytochrome b560 subunit, mitochondrial OS=Mus musculus OX=10090 GN=Sdhc PE=1 SV=1 - [C560_MOUSE]	0.67281	0.67451	0.171012
P61750	ADP-ribosylation factor 4 OS=Mus musculus OX=10090 GN=Arf4 PE=1 SV=2 - [ARF4_MOUSE]	0.717728	0.67451	0.171012
P04104	Keratin, type II cytoskeletal 1 OS=Mus musculus OX=10090 GN=Krt1 PE=1 SV=4 - [K2C1_MOUSE]	0.992951	0.67451	0.171012
P12787	Cytochrome c oxidase subunit 5A, mitochondrial OS=Mus musculus OX=10090 GN=Cox5a PE=1 SV=2 - [COX5A_MOUSE]	-0.465051	0.674513	0.17101
Q9D0E1	Heterogeneous nuclear ribonucleoprotein M OS=Mus musculus OX=10090 GN=Hnrnpm PE=1 SV=3 - [HNRPM_MOUSE]	-0.794268	0.676413	0.169788
P61982	14-3-3 protein gamma OS=Mus musculus OX=10090 GN=Ywhag PE=1 SV=2 - [1433G_MOUSE]	0.262234	0.678251	0.16861
Q91YP0	L-2-hydroxyglutarate dehydrogenase, mitochondrial OS=Mus musculus OX=10090 GN=L2hgdh PE=1 SV=1 - [L2HDH_MOUSE]	0.767892	0.678251	0.16861
P63242	Eukaryotic translation initiation factor 5A-1 OS=Mus musculus OX=10090 GN=Eif5a PE=1 SV=2 - [IF5A1_MOUSE]	0.214102	0.679797	0.167621
P16858	Glyceraldehyde-3-phosphate dehydrogenase OS=Mus musculus OX=10090 GN=Gapdh PE=1 SV=2 - [G3P_MOUSE]	-0.106626	0.684477	0.164641
P80313	T-complex protein 1 subunit eta OS=Mus musculus OX=10090 GN=Cct7 PE=1 SV=1 - [TCPH_MOUSE]	0.830556	0.68725	0.162885
P80318	T-complex protein 1 subunit gamma OS=Mus musculus OX=10090 GN=Cct3 PE=1 SV=1 - [TCPG_MOUSE]	0.379305	0.687827	0.162521
P24457	Cytochrome P450 2D11 OS=Mus musculus OX=10090 GN=Cyp2d11 PE=2 SV=2 - [CP2DB_MOUSE]	-1.12235	0.695447	0.157736
Q8C165	N-fatty-acyl-amino acid synthase/hydrolase PM20D1 OS=Mus musculus OX=10090 GN=Pm20d1 PE=1 SV=1 - [P20D1_MOUSE]	-0.731098	0.695447	0.157736
Q00896	Alpha-1-antitrypsin 1-3 OS=Mus musculus OX=10090 GN=Serpina1c PE=1 SV=2 - [A1AT3_MOUSE]	-1.78917	0.695447	0.157736
Q8VDQ1	Prostaglandin reductase 2 OS=Mus musculus OX=10090 GN=Ptgr2 PE=1 SV=2 - [PTGR2_MOUSE]	-1.03759	0.695447	0.157736
P16546	Spectrin alpha chain, non-erythrocytic 1 OS=Mus musculus OX=10090 GN=Sptan1 PE=1 SV=4 - [SPTN1_MOUSE]	-0.510581	0.695447	0.157736
P21981	Protein-glutamine gamma-glutamyltransferase 2 OS=Mus musculus OX=10090 GN=Tgm2 PE=1 SV=4 - [TGM2_MOUSE]	0.583232	0.695447	0.157736
Q99L47	Hsc70-interacting protein OS=Mus musculus OX=10090 GN=St13 PE=1 SV=1 - [F10A1_MOUSE]	0.453006	0.695447	0.157736
Q3U2P1	Protein transport protein Sec24A OS=Mus musculus OX=10090 GN=Sec24a PE=1 SV=1 - [SC24A_MOUSE]	-1.21548	0.699751	0.155057
P62264	40S ribosomal protein S14 OS=Mus musculus OX=10090 GN=Rps14 PE=1 SV=3 - [RS14_MOUSE]	-0.519156	0.700734	0.154447
Q91W64	Cytochrome P450 2C70 OS=Mus musculus OX=10090 GN=Cyp2c70 PE=1 SV=2 - [CP270_MOUSE]	-0.570912	0.70196	0.153688
Q6ZWV3	60S ribosomal protein L10 OS=Mus musculus OX=10090 GN=Rpl10 PE=1 SV=3 - [RL10_MOUSE]	-0.67163	0.70256	0.153317
Q64727	Vinculin OS=Mus musculus OX=10090 GN=Vcl PE=1 SV=4 - [VINC_MOUSE]	0.595703	0.70256	0.153317
Q9JHI5	Isovaleryl-CoA dehydrogenase, mitochondrial OS=Mus musculus OX=10090 GN=Ivd PE=1 SV=1 - [IVD_MOUSE]	-0.210768	0.70256	0.153317
Q8BMJ2	Leucine--tRNA ligase, cytoplasmic OS=Mus musculus OX=10090 GN=Lars1 PE=1 SV=2 - [SYLC_MOUSE]	0.791311	0.706397	0.150951
Q8C850	Scavenger receptor class A member 3 OS=Mus musculus OX=10090 GN=Scara3 PE=2 SV=1 - [SCAR3_MOUSE]	-0.666739	0.706397	0.150951
Q5F285	Transmembrane protein 256 OS=Mus musculus OX=10090 GN=Tmem256 PE=1 SV=1 - [TM256_MOUSE]	0.793312	0.706397	0.150951
Q99JX3	Golgi reassembly-stacking protein 2 OS=Mus musculus OX=10090 GN=Gorasp2 PE=1 SV=3 - [GORS2_MOUSE]	0.824485	0.706416	0.150939
P62270	40S ribosomal protein S18 OS=Mus musculus OX=10090 GN=Rps18 PE=1 SV=3 - [RS18_MOUSE]	0.319246	0.706416	0.150939
P62900	60S ribosomal protein L31 OS=Mus musculus OX=10090 GN=Rpl31 PE=1 SV=1 - [RL31_MOUSE]	-0.475083	0.706647	0.150797
Q5SW19	Clustered mitochondria protein homolog OS=Mus musculus OX=10090 GN=Cluh PE=1 SV=2 - [CLU_MOUSE]	-0.633979	0.707941	0.150003
P99027	60S acidic ribosomal protein P2 OS=Mus musculus OX=10090 GN=Rplp2 PE=1 SV=3 - [RLA2_MOUSE]	-0.20072	0.708013	0.149959
P28843	Dipeptidyl peptidase 4 OS=Mus musculus OX=10090 GN=Dpp4 PE=1 SV=3 - [DPP4_MOUSE]	-0.418361	0.708013	0.149959
P97364	Selenide, water dikinase 2 OS=Mus musculus OX=10090 GN=Sephs2 PE=1 SV=3 - [SPS2_MOUSE]	-0.339385	0.708013	0.149959
Q9R0Q7	Prostaglandin E synthase 3 OS=Mus musculus OX=10090 GN=Ptges3 PE=1 SV=1 - [TEBP_MOUSE]	-0.504053	0.708013	0.149959
Q9R0P3	S-formylglutathione hydrolase OS=Mus musculus OX=10090 GN=Esd PE=1 SV=1 - [ESTD_MOUSE]	-0.166348	0.714533	0.145978
Q63836	Selenium-binding protein 2 OS=Mus musculus OX=10090 GN=Selenbp2 PE=1 SV=2 - [SBP2_MOUSE]	-2.60981	0.714947	0.145726
Q8CDN6	Thioredoxin-like protein 1 OS=Mus musculus OX=10090 GN=Txnl1 PE=1 SV=3 - [TXNL1_MOUSE]	0.686475	0.719504	0.142967
Q76MZ3	Serine/threonine-protein phosphatase 2A 65 kDa regulatory subunit A alpha isoform OS=Mus musculus OX=10090 GN=Ppp2r1a PE=1 SV=3 - [2AAA_MOUSE]	0.514421	0.720646	0.142278
P62082	40S ribosomal protein S7 OS=Mus musculus OX=10090 GN=Rps7 PE=2 SV=1 - [RS7_MOUSE]	-0.304975	0.722934	0.140902
Q9CPQ8	ATP synthase subunit g, mitochondrial OS=Mus musculus OX=10090 GN=Atp5mg PE=1 SV=1 - [ATP5L_MOUSE]	-0.438971	0.722934	0.140902
Q9D7B6	Isobutyryl-CoA dehydrogenase, mitochondrial OS=Mus musculus OX=10090 GN=Acad8 PE=1 SV=2 - [ACAD8_MOUSE]	-0.736205	0.725057	0.139628
Q9CW42	Mitochondrial amidoxime-reducing component 1 OS=Mus musculus OX=10090 GN=Mtarc1 PE=1 SV=2 - [MARC1_MOUSE]	0.191798	0.730924	0.136128
Q91WN4	Kynurenine 3-monooxygenase OS=Mus musculus OX=10090 GN=Kmo PE=1 SV=1 - [KMO_MOUSE]	-0.245101	0.734304	0.134124
Q9Z2W0	Aspartyl aminopeptidase OS=Mus musculus OX=10090 GN=Dnpep PE=1 SV=2 - [DNPEP_MOUSE]	-0.657115	0.736269	0.132963
Q3UPL0	Protein transport protein Sec31A OS=Mus musculus OX=10090 GN=Sec31a PE=1 SV=2 - [SC31A_MOUSE]	0.481051	0.738163	0.131848
P27048	Small nuclear ribonucleoprotein-associated protein B OS=Mus musculus OX=10090 GN=Snrpb PE=1 SV=1 - [RSMB_MOUSE]	0.703593	0.738865	0.131435
Q571F8	Glutaminase liver isoform, mitochondrial OS=Mus musculus OX=10090 GN=Gls2 PE=1 SV=2 - [GLSL_MOUSE]	0.316367	0.738865	0.131435
P0DP27	Calmodulin-2 OS=Mus musculus OX=10090 GN=Calm2 PE=1 SV=1 - [CALM2_MOUSE]	0.477204	0.740152	0.130679
Q99LB2	Dehydrogenase/reductase SDR family member 4 OS=Mus musculus OX=10090 GN=Dhrs4 PE=1 SV=3 - [DHRS4_MOUSE]	-0.428576	0.742799	0.129129
Q9D0R2	Threonine--tRNA ligase 1, cytoplasmic OS=Mus musculus OX=10090 GN=Tars1 PE=1 SV=2 - [SYTC_MOUSE]	-0.373357	0.743946	0.128459
Q9WUZ9	Ectonucleoside triphosphate diphosphohydrolase 5 OS=Mus musculus OX=10090 GN=Entpd5 PE=1 SV=1 - [ENTP5_MOUSE]	-0.36247	0.748508	0.125803
P21614	Vitamin D-binding protein OS=Mus musculus OX=10090 GN=Gc PE=1 SV=2 - [VTDB_MOUSE]	-0.342254	0.749255	0.125371
P62960	Y-box-binding protein 1 OS=Mus musculus OX=10090 GN=Ybx1 PE=1 SV=3 - [YBOX1_MOUSE]	0.463048	0.749255	0.125371
Q4U2R1	E3 ubiquitin-protein ligase HERC2 OS=Mus musculus OX=10090 GN=Herc2 PE=1 SV=3 - [HERC2_MOUSE]	-0.795736	0.750883	0.124428
P62852	40S ribosomal protein S25 OS=Mus musculus OX=10090 GN=Rps25 PE=1 SV=1 - [RS25_MOUSE]	0.622091	0.753349	0.123004
Q9CQF9	Prenylcysteine oxidase OS=Mus musculus OX=10090 GN=Pcyox1 PE=1 SV=1 - [PCYOX_MOUSE]	-0.720259	0.754085	0.12258
Q9QXG4	Acetyl-coenzyme A synthetase, cytoplasmic OS=Mus musculus OX=10090 GN=Acss2 PE=1 SV=2 - [ACSA_MOUSE]	-0.655852	0.756838	0.120997
P43274	Histone H1.4 OS=Mus musculus OX=10090 GN=H1-4 PE=1 SV=2 - [H14_MOUSE]	0.454253	0.757273	0.120748
Q9QXT0	Protein canopy homolog 2 OS=Mus musculus OX=10090 GN=Cnpy2 PE=1 SV=1 - [CNPY2_MOUSE]	-0.499572	0.75954	0.119449
P68372	Tubulin beta-4B chain OS=Mus musculus OX=10090 GN=Tubb4b PE=1 SV=1 - [TBB4B_MOUSE]	-0.101365	0.75954	0.119449
Q62186	Translocon-associated protein subunit delta OS=Mus musculus OX=10090 GN=Ssr4 PE=1 SV=1 - [SSRD_MOUSE]	-0.540121	0.75954	0.119449
Q9Z2V4	Phosphoenolpyruvate carboxykinase, cytosolic [GTP] OS=Mus musculus OX=10090 GN=Pck1 PE=1 SV=1 - [PCKGC_MOUSE]	-0.348283	0.761459	0.118353
P17183	Gamma-enolase OS=Mus musculus OX=10090 GN=Eno2 PE=1 SV=2 - [ENOG_MOUSE]	1.49482	0.768294	0.114472
P08228	Superoxide dismutase [Cu-Zn] OS=Mus musculus OX=10090 GN=Sod1 PE=1 SV=2 - [SODC_MOUSE]	-0.148013	0.768294	0.114472
P06745	Glucose-6-phosphate isomerase OS=Mus musculus OX=10090 GN=Gpi PE=1 SV=4 - [G6PI_MOUSE]	0.38268	0.770323	0.113327
P41216	Long-chain-fatty-acid--CoA ligase 1 OS=Mus musculus OX=10090 GN=Acsl1 PE=1 SV=2 - [ACSL1_MOUSE]	-0.0828517	0.770323	0.113327
P61358	60S ribosomal protein L27 OS=Mus musculus OX=10090 GN=Rpl27 PE=1 SV=2 - [RL27_MOUSE]	-0.326945	0.771503	0.112662
P50580	Proliferation-associated protein 2G4 OS=Mus musculus OX=10090 GN=Pa2g4 PE=1 SV=3 - [PA2G4_MOUSE]	0.313861	0.774501	0.110978
Q9WUA2	Phenylalanine--tRNA ligase beta subunit OS=Mus musculus OX=10090 GN=Farsb PE=1 SV=2 - [SYFB_MOUSE]	-0.615703	0.775018	0.110688
P34884	Macrophage migration inhibitory factor OS=Mus musculus OX=10090 GN=Mif PE=1 SV=2 - [MIF_MOUSE]	0.328514	0.777234	0.109448
Q9Z1N5	Spliceosome RNA helicase Ddx39b OS=Mus musculus OX=10090 GN=Ddx39b PE=1 SV=1 - [DX39B_MOUSE]	0.388931	0.778581	0.108696
Q61316	Heat shock 70 kDa protein 4 OS=Mus musculus OX=10090 GN=Hspa4 PE=1 SV=1 - [HSP74_MOUSE]	0.238845	0.780035	0.107886
P51859	Hepatoma-derived growth factor OS=Mus musculus OX=10090 GN=Hdgf PE=1 SV=2 - [HDGF_MOUSE]	0.52768	0.783041	0.106216
Q8VBW8	Tetratricopeptide repeat protein 36 OS=Mus musculus OX=10090 GN=Ttc36 PE=1 SV=1 - [TTC36_MOUSE]	-0.567112	0.783041	0.106216
Q9QYJ0	DnaJ homolog subfamily A member 2 OS=Mus musculus OX=10090 GN=Dnaja2 PE=1 SV=1 - [DNJA2_MOUSE]	-0.61014	0.787336	0.10384
P11352	Glutathione peroxidase 1 OS=Mus musculus OX=10090 GN=Gpx1 PE=1 SV=2 - [GPX1_MOUSE]	-0.13172	0.795677	0.0992632
P52430	Serum paraoxonase/arylesterase 1 OS=Mus musculus OX=10090 GN=Pon1 PE=1 SV=2 - [PON1_MOUSE]	-0.229037	0.802067	0.0957895
P97351	40S ribosomal protein S3a OS=Mus musculus OX=10090 GN=Rps3a PE=1 SV=3 - [RS3A_MOUSE]	0.264454	0.802067	0.0957895
Q8VCA8	Secernin-2 OS=Mus musculus OX=10090 GN=Scrn2 PE=1 SV=1 - [SCRN2_MOUSE]	-0.403902	0.803096	0.0952323
P62830	60S ribosomal protein L23 OS=Mus musculus OX=10090 GN=Rpl23 PE=1 SV=1 - [RL23_MOUSE]	0.261516	0.803579	0.0949716
Q9JHW2	Omega-amidase NIT2 OS=Mus musculus OX=10090 GN=Nit2 PE=1 SV=1 - [NIT2_MOUSE]	-0.178773	0.80464	0.0943983
P05201	Aspartate aminotransferase, cytoplasmic OS=Mus musculus OX=10090 GN=Got1 PE=1 SV=3 - [AATC_MOUSE]	0.139845	0.805717	0.0938174
P62320	Small nuclear ribonucleoprotein Sm D3 OS=Mus musculus OX=10090 GN=Snrpd3 PE=1 SV=1 - [SMD3_MOUSE]	0.564487	0.805717	0.0938174
P11983	T-complex protein 1 subunit alpha OS=Mus musculus OX=10090 GN=Tcp1 PE=1 SV=3 - [TCPA_MOUSE]	0.42791	0.805768	0.0937902
O08756	3-hydroxyacyl-CoA dehydrogenase type-2 OS=Mus musculus OX=10090 GN=Hsd17b10 PE=1 SV=4 - [HCD2_MOUSE]	0.149561	0.807713	0.0927431
P14094	Sodium/potassium-transporting ATPase subunit beta-1 OS=Mus musculus OX=10090 GN=Atp1b1 PE=1 SV=1 - [AT1B1_MOUSE]	-0.52165	0.808003	0.0925869
Q9WVJ2	26S proteasome non-ATPase regulatory subunit 13 OS=Mus musculus OX=10090 GN=Psmd13 PE=1 SV=1 - [PSD13_MOUSE]	-0.324192	0.808003	0.0925869
Q9DCM2	Glutathione S-transferase kappa 1 OS=Mus musculus OX=10090 GN=Gstk1 PE=1 SV=3 - [GSTK1_MOUSE]	0.375767	0.808003	0.0925869
Q9D1A2	Cytosolic non-specific dipeptidase OS=Mus musculus OX=10090 GN=Cndp2 PE=1 SV=1 - [CNDP2_MOUSE]	-0.523879	0.812106	0.0903872
O88833	Cytochrome P450 4A10 OS=Mus musculus OX=10090 GN=Cyp4a10 PE=1 SV=2 - [CP4AA_MOUSE]	-0.836329	0.812671	0.0900852
P47754	F-actin-capping protein subunit alpha-2 OS=Mus musculus OX=10090 GN=Capza2 PE=1 SV=3 - [CAZA2_MOUSE]	-0.546459	0.812749	0.0900434
P61458	Pterin-4-alpha-carbinolamine dehydratase OS=Mus musculus OX=10090 GN=Pcbd1 PE=1 SV=2 - [PHS_MOUSE]	-0.41094	0.812749	0.0900434
Q8VCR7	Protein ABHD14B OS=Mus musculus OX=10090 GN=Abhd14b PE=1 SV=1 - [ABHEB_MOUSE]	-0.156918	0.812749	0.0900434
Q99JY9	Actin-related protein 3 OS=Mus musculus OX=10090 GN=Actr3 PE=1 SV=3 - [ARP3_MOUSE]	-0.328619	0.813199	0.0898031
Q9CQV8	14-3-3 protein beta/alpha OS=Mus musculus OX=10090 GN=Ywhab PE=1 SV=3 - [1433B_MOUSE]	-0.186876	0.821797	0.0852354
P47955	60S acidic ribosomal protein P1 OS=Mus musculus OX=10090 GN=Rplp1 PE=1 SV=1 - [RLA1_MOUSE]	-0.272863	0.825852	0.0830977
Q60817	Nascent polypeptide-associated complex subunit alpha OS=Mus musculus OX=10090 GN=Naca PE=1 SV=1 - [NACA_MOUSE]	-0.55479	0.827186	0.0823966
Q9CWK8	Sorting nexin-2 OS=Mus musculus OX=10090 GN=Snx2 PE=1 SV=2 - [SNX2_MOUSE]	0.53742	0.827186	0.0823966
P62192	26S proteasome regulatory subunit 4 OS=Mus musculus OX=10090 GN=Psmc1 PE=1 SV=1 - [PRS4_MOUSE]	-0.457516	0.829662	0.081099
Q9D819	Inorganic pyrophosphatase OS=Mus musculus OX=10090 GN=Ppa1 PE=1 SV=1 - [IPYR_MOUSE]	-0.118009	0.83478	0.0784282
O09174	Alpha-methylacyl-CoA racemase OS=Mus musculus OX=10090 GN=Amacr PE=1 SV=4 - [AMACR_MOUSE]	-0.476358	0.836864	0.0773452
P42932	T-complex protein 1 subunit theta OS=Mus musculus OX=10090 GN=Cct8 PE=1 SV=3 - [TCPQ_MOUSE]	0.245175	0.836864	0.0773452
P55264	Adenosine kinase OS=Mus musculus OX=10090 GN=Adk PE=1 SV=2 - [ADK_MOUSE]	-0.107982	0.836864	0.0773452
Q91Y97	Fructose-bisphosphate aldolase B OS=Mus musculus OX=10090 GN=Aldob PE=1 SV=3 - [ALDOB_MOUSE]	-0.0514871	0.841717	0.0748341
Q64152	Transcription factor BTF3 OS=Mus musculus OX=10090 GN=Btf3 PE=1 SV=3 - [BTF3_MOUSE]	0.483722	0.842748	0.0743022
Q64523	Histone H2A type 2-C OS=Mus musculus OX=10090 GN=H2ac20 PE=1 SV=3 - [H2A2C_MOUSE]	0.670217	0.842748	0.0743022
Q922B2	Aspartate--tRNA ligase, cytoplasmic OS=Mus musculus OX=10090 GN=Dars1 PE=1 SV=2 - [SYDC_MOUSE]	0.263718	0.842748	0.0743022
Q07076	Annexin A7 OS=Mus musculus OX=10090 GN=Anxa7 PE=1 SV=2 - [ANXA7_MOUSE]	0.457035	0.845263	0.0730081
Q8CGP6	Histone H2A type 1-H OS=Mus musculus OX=10090 GN=H2ac12 PE=1 SV=3 - [H2A1H_MOUSE]	0.943671	0.845263	0.0730081
Q9D8E6	60S ribosomal protein L4 OS=Mus musculus OX=10090 GN=Rpl4 PE=1 SV=3 - [RL4_MOUSE]	-0.155255	0.848796	0.0711965
P18572	Basigin OS=Mus musculus OX=10090 GN=Bsg PE=1 SV=2 - [BASI_MOUSE]	-0.535571	0.848796	0.0711965
Q9CZM2	60S ribosomal protein L15 OS=Mus musculus OX=10090 GN=Rpl15 PE=1 SV=4 - [RL15_MOUSE]	0.248561	0.850203	0.0704774
Q9D1D4	Transmembrane emp24 domain-containing protein 10 OS=Mus musculus OX=10090 GN=Tmed10 PE=1 SV=1 - [TMEDA_MOUSE]	0.477037	0.850203	0.0704774
P63101	14-3-3 protein zeta/delta OS=Mus musculus OX=10090 GN=Ywhaz PE=1 SV=1 - [1433Z_MOUSE]	0.14394	0.85061	0.0702695
Q922Q8	Leucine-rich repeat-containing protein 59 OS=Mus musculus OX=10090 GN=Lrrc59 PE=1 SV=1 - [LRC59_MOUSE]	0.332806	0.85061	0.0702695
Q9JII6	Aldo-keto reductase family 1 member A1 OS=Mus musculus OX=10090 GN=Akr1a1 PE=1 SV=3 - [AK1A1_MOUSE]	0.114396	0.851867	0.0696282
P54754	Ephrin type-B receptor 3 OS=Mus musculus OX=10090 GN=Ephb3 PE=1 SV=2 - [EPHB3_MOUSE]	-0.457533	0.855121	0.0679727
P10853	Histone H2B type 1-F/J/L OS=Mus musculus OX=10090 GN=H2bc7 PE=1 SV=2 - [H2B1F_MOUSE]	0.365987	0.857408	0.0668123
Q9DCD0	6-phosphogluconate dehydrogenase, decarboxylating OS=Mus musculus OX=10090 GN=Pgd PE=1 SV=3 - [6PGD_MOUSE]	0.411411	0.85803	0.0664977
Q9WUU7	Cathepsin Z OS=Mus musculus OX=10090 GN=Ctsz PE=1 SV=1 - [CATZ_MOUSE]	0.51972	0.85804	0.0664923
Q9R0P5	Destrin OS=Mus musculus OX=10090 GN=Dstn PE=1 SV=3 - [DEST_MOUSE]	-0.269019	0.862277	0.0643534
P62858	40S ribosomal protein S28 OS=Mus musculus OX=10090 GN=Rps28 PE=1 SV=1 - [RS28_MOUSE]	0.347098	0.862277	0.0643534
P16460	Argininosuccinate synthase OS=Mus musculus OX=10090 GN=Ass1 PE=1 SV=1 - [ASSY_MOUSE]	0.0614588	0.864094	0.0634392
Q3TXS7	26S proteasome non-ATPase regulatory subunit 1 OS=Mus musculus OX=10090 GN=Psmd1 PE=1 SV=1 - [PSMD1_MOUSE]	-0.402561	0.864094	0.0634392
P80316	T-complex protein 1 subunit epsilon OS=Mus musculus OX=10090 GN=Cct5 PE=1 SV=1 - [TCPE_MOUSE]	0.189232	0.864213	0.0633793
Q924Y0	Gamma-butyrobetaine dioxygenase OS=Mus musculus OX=10090 GN=Bbox1 PE=1 SV=1 - [BODG_MOUSE]	-0.554597	0.864213	0.0633793
P70349	Histidine triad nucleotide-binding protein 1 OS=Mus musculus OX=10090 GN=Hint1 PE=1 SV=3 - [HINT1_MOUSE]	0.258082	0.865344	0.0628111
P47758	Signal recognition particle receptor subunit beta OS=Mus musculus OX=10090 GN=Srprb PE=1 SV=1 - [SRPRB_MOUSE]	-0.409338	0.872488	0.0592405
A2ASS6	Titin OS=Mus musculus OX=10090 GN=Ttn PE=1 SV=1 - [TITIN_MOUSE]	0.308278	0.872488	0.0592405
Q9WV32	Actin-related protein 2/3 complex subunit 1B OS=Mus musculus OX=10090 GN=Arpc1b PE=1 SV=4 - [ARC1B_MOUSE]	0.382567	0.873347	0.0588132
P60843	Eukaryotic initiation factor 4A-I OS=Mus musculus OX=10090 GN=Eif4a1 PE=1 SV=1 - [IF4A1_MOUSE]	0.142784	0.874402	0.0582891
Q9Z0S1	3'(2'),5'-bisphosphate nucleotidase 1 OS=Mus musculus OX=10090 GN=Bpnt1 PE=1 SV=2 - [BPNT1_MOUSE]	-0.288955	0.874939	0.0580222
P28474	Alcohol dehydrogenase class-3 OS=Mus musculus OX=10090 GN=Adh5 PE=1 SV=3 - [ADHX_MOUSE]	-0.0787706	0.874939	0.0580222
Q9CR84	ATP synthase F(0) complex subunit C1, mitochondrial OS=Mus musculus OX=10090 GN=Atp5mc1 PE=1 SV=1 - [AT5G1_MOUSE]	0.43929	0.875632	0.0576785
P61205	ADP-ribosylation factor 3 OS=Mus musculus OX=10090 GN=Arf3 PE=2 SV=2 - [ARF3_MOUSE]	1.28991	0.879575	0.0557272
A2AJL3	FGGY carbohydrate kinase domain-containing protein OS=Mus musculus OX=10090 GN=Fggy PE=1 SV=1 - [FGGY_MOUSE]	-0.217583	0.879575	0.0557272
P57776	Elongation factor 1-delta OS=Mus musculus OX=10090 GN=Eef1d PE=1 SV=3 - [EF1D_MOUSE]	-0.186808	0.882034	0.0545148
P59325	Eukaryotic translation initiation factor 5 OS=Mus musculus OX=10090 GN=Eif5 PE=1 SV=1 - [IF5_MOUSE]	-0.441865	0.88238	0.0543443
P68368	Tubulin alpha-4A chain OS=Mus musculus OX=10090 GN=Tuba4a PE=1 SV=1 - [TBA4A_MOUSE]	0.0672479	0.88238	0.0543443
Q3THS6	S-adenosylmethionine synthase isoform type-2 OS=Mus musculus OX=10090 GN=Mat2a PE=1 SV=2 - [METK2_MOUSE]	-0.88379	0.88238	0.0543443
Q9Z2X1	Heterogeneous nuclear ribonucleoprotein F OS=Mus musculus OX=10090 GN=Hnrnpf PE=1 SV=3 - [HNRPF_MOUSE]	0.298387	0.88238	0.0543443
P97872	Flavin-containing monooxygenase 5 OS=Mus musculus OX=10090 GN=Fmo5 PE=1 SV=4 - [FMO5_MOUSE]	-0.0928726	0.883885	0.0536045
Q9QUI0	Transforming protein RhoA OS=Mus musculus OX=10090 GN=Rhoa PE=1 SV=1 - [RHOA_MOUSE]	-0.355912	0.883885	0.0536045
P01837	Immunoglobulin kappa constant OS=Mus musculus OX=10090 GN=Igkc PE=1 SV=2 - [IGKC_MOUSE]	0.357357	0.883885	0.0536045
P47911	60S ribosomal protein L6 OS=Mus musculus OX=10090 GN=Rpl6 PE=1 SV=3 - [RL6_MOUSE]	-0.128907	0.88467	0.0532186
Q8JZN5	Complex I assembly factor ACAD9, mitochondrial OS=Mus musculus OX=10090 GN=Acad9 PE=1 SV=2 - [ACAD9_MOUSE]	0.4995	0.88467	0.0532186
Q9CR62	Mitochondrial 2-oxoglutarate/malate carrier protein OS=Mus musculus OX=10090 GN=Slc25a11 PE=1 SV=3 - [M2OM_MOUSE]	0.274983	0.88467	0.0532186
P25688	Uricase OS=Mus musculus OX=10090 GN=Uox PE=1 SV=2 - [URIC_MOUSE]	0.0878311	0.88467	0.0532186
Q60668	Heterogeneous nuclear ribonucleoprotein D0 OS=Mus musculus OX=10090 GN=Hnrnpd PE=1 SV=2 - [HNRPD_MOUSE]	-0.754616	0.886112	0.0525115
Q9JIF7	Coatomer subunit beta OS=Mus musculus OX=10090 GN=Copb1 PE=1 SV=1 - [COPB_MOUSE]	0.336017	0.886112	0.0525115
P07758	Alpha-1-antitrypsin 1-1 OS=Mus musculus OX=10090 GN=Serpina1a PE=1 SV=4 - [A1AT1_MOUSE]	-1.39636	0.890136	0.0505435
Q3U0V1	Far upstream element-binding protein 2 OS=Mus musculus OX=10090 GN=Khsrp PE=1 SV=2 - [FUBP2_MOUSE]	-0.459073	0.890136	0.0505435
Q9DBL1	Short/branched chain specific acyl-CoA dehydrogenase, mitochondrial OS=Mus musculus OX=10090 GN=Acadsb PE=1 SV=1 - [ACDSB_MOUSE]	0.177803	0.890136	0.0505435
P97450	ATP synthase-coupling factor 6, mitochondrial OS=Mus musculus OX=10090 GN=Atp5pf PE=1 SV=1 - [ATP5J_MOUSE]	0.156849	0.890136	0.0505435
Q7TPR4	Alpha-actinin-1 OS=Mus musculus OX=10090 GN=Actn1 PE=1 SV=1 - [ACTN1_MOUSE]	0.772431	0.893442	0.0489334
Q8VED5	Keratin, type II cytoskeletal 79 OS=Mus musculus OX=10090 GN=Krt79 PE=1 SV=2 - [K2C79_MOUSE]	0.783679	0.896384	0.0475057
Q8R146	Acylamino-acid-releasing enzyme OS=Mus musculus OX=10090 GN=Apeh PE=1 SV=3 - [APEH_MOUSE]	-0.362177	0.896384	0.0475057
Q9WU78	Programmed cell death 6-interacting protein OS=Mus musculus OX=10090 GN=Pdcd6ip PE=1 SV=3 - [PDC6I_MOUSE]	-0.386585	0.896384	0.0475057
P00186	Cytochrome P450 1A2 OS=Mus musculus OX=10090 GN=Cyp1a2 PE=1 SV=1 - [CP1A2_MOUSE]	-0.0962656	0.896384	0.0475057
P18760	Cofilin-1 OS=Mus musculus OX=10090 GN=Cfl1 PE=1 SV=3 - [COF1_MOUSE]	0.107378	0.897133	0.047143
Q8C5H8	NAD kinase 2, mitochondrial OS=Mus musculus OX=10090 GN=Nadk2 PE=1 SV=2 - [NAKD2_MOUSE]	0.259434	0.897133	0.047143
P01027	Complement C3 OS=Mus musculus OX=10090 GN=C3 PE=1 SV=3 - [CO3_MOUSE]	-0.186573	0.903329	0.0441539
Q9CZX8	40S ribosomal protein S19 OS=Mus musculus OX=10090 GN=Rps19 PE=1 SV=3 - [RS19_MOUSE]	-0.210325	0.904492	0.043595
P99024	Tubulin beta-5 chain OS=Mus musculus OX=10090 GN=Tubb5 PE=1 SV=1 - [TBB5_MOUSE]	0.0625566	0.905655	0.0430374
B0V2N1	Receptor-type tyrosine-protein phosphatase S OS=Mus musculus OX=10090 GN=Ptprs PE=1 SV=1 - [PTPRS_MOUSE]	-0.541441	0.906928	0.0424274
Q91WK5	Glycine cleavage system H protein, mitochondrial OS=Mus musculus OX=10090 GN=Gcsh PE=1 SV=2 - [GCSH_MOUSE]	-0.403637	0.914229	0.0389449
P60766	Cell division control protein 42 homolog OS=Mus musculus OX=10090 GN=Cdc42 PE=1 SV=2 - [CDC42_MOUSE]	0.159144	0.91497	0.0385933
P58710	L-gulonolactone oxidase OS=Mus musculus OX=10090 GN=Gulo PE=1 SV=3 - [GGLO_MOUSE]	0.10096	0.91497	0.0385933
P10605	Cathepsin B OS=Mus musculus OX=10090 GN=Ctsb PE=1 SV=2 - [CATB_MOUSE]	0.110344	0.915565	0.038311
Q64105	Sepiapterin reductase OS=Mus musculus OX=10090 GN=Spr PE=1 SV=1 - [SPRE_MOUSE]	0.135175	0.915565	0.038311
Q8CDI6	Coiled-coil domain-containing protein 158 OS=Mus musculus OX=10090 GN=Ccdc158 PE=2 SV=1 - [CD158_MOUSE]	-0.495137	0.915565	0.038311
Q9DCM0	Persulfide dioxygenase ETHE1, mitochondrial OS=Mus musculus OX=10090 GN=Ethe1 PE=1 SV=2 - [ETHE1_MOUSE]	0.172324	0.915565	0.038311
P35980	60S ribosomal protein L18 OS=Mus musculus OX=10090 GN=Rpl18 PE=1 SV=3 - [RL18_MOUSE]	-0.151901	0.91613	0.0380431
P14869	60S acidic ribosomal protein P0 OS=Mus musculus OX=10090 GN=Rplp0 PE=1 SV=3 - [RLA0_MOUSE]	0.105247	0.91613	0.0380431
P14152	Malate dehydrogenase, cytoplasmic OS=Mus musculus OX=10090 GN=Mdh1 PE=1 SV=3 - [MDHC_MOUSE]	-0.0604097	0.91613	0.0380431
O55142	60S ribosomal protein L35a OS=Mus musculus OX=10090 GN=Rpl35a PE=1 SV=2 - [RL35A_MOUSE]	-0.217327	0.91613	0.0380431
Q99MZ7	Peroxisomal trans-2-enoyl-CoA reductase OS=Mus musculus OX=10090 GN=Pecr PE=1 SV=1 - [PECR_MOUSE]	-0.129219	0.91613	0.0380431
P19253	60S ribosomal protein L13a OS=Mus musculus OX=10090 GN=Rpl13a PE=1 SV=4 - [RL13A_MOUSE]	-0.309749	0.91613	0.0380431
Q60936	Atypical kinase COQ8A, mitochondrial OS=Mus musculus OX=10090 GN=Coq8a PE=1 SV=2 - [COQ8A_MOUSE]	0.268283	0.91613	0.0380431
P63037	DnaJ homolog subfamily A member 1 OS=Mus musculus OX=10090 GN=Dnaja1 PE=1 SV=1 - [DNJA1_MOUSE]	-0.34191	0.91613	0.0380431
P53026	60S ribosomal protein L10a OS=Mus musculus OX=10090 GN=Rpl10a PE=1 SV=3 - [RL10A_MOUSE]	-0.203743	0.91613	0.0380431
O09167	60S ribosomal protein L21 OS=Mus musculus OX=10090 GN=Rpl21 PE=1 SV=3 - [RL21_MOUSE]	-0.207528	0.91613	0.0380431
E9Q414	Apolipoprotein B-100 OS=Mus musculus OX=10090 GN=Apob PE=1 SV=1 - [APOB_MOUSE]	0.33923	0.91613	0.0380431
P02301	Histone H3.3C OS=Mus musculus OX=10090 GN=H3-5 PE=3 SV=3 - [H3C_MOUSE]	-0.412984	0.91613	0.0380431
P05213	Tubulin alpha-1B chain OS=Mus musculus OX=10090 GN=Tuba1b PE=1 SV=2 - [TBA1B_MOUSE]	0.526327	0.91613	0.0380431
P17225	Polypyrimidine tract-binding protein 1 OS=Mus musculus OX=10090 GN=Ptbp1 PE=1 SV=2 - [PTBP1_MOUSE]	0.168727	0.91613	0.0380431
P52840	Sulfotransferase 1A1 OS=Mus musculus OX=10090 GN=Sult1a1 PE=1 SV=1 - [ST1A1_MOUSE]	0.0885311	0.91613	0.0380431
P56399	Ubiquitin carboxyl-terminal hydrolase 5 OS=Mus musculus OX=10090 GN=Usp5 PE=1 SV=1 - [UBP5_MOUSE]	-0.229806	0.91613	0.0380431
P62331	ADP-ribosylation factor 6 OS=Mus musculus OX=10090 GN=Arf6 PE=1 SV=2 - [ARF6_MOUSE]	0.301798	0.91613	0.0380431
Q7TMK9	Heterogeneous nuclear ribonucleoprotein Q OS=Mus musculus OX=10090 GN=Syncrip PE=1 SV=2 - [HNRPQ_MOUSE]	0.295976	0.91613	0.0380431
Q8CIE6	Coatomer subunit alpha OS=Mus musculus OX=10090 GN=Copa PE=1 SV=2 - [COPA_MOUSE]	0.341196	0.91613	0.0380431
Q921F2	TAR DNA-binding protein 43 OS=Mus musculus OX=10090 GN=Tardbp PE=1 SV=1 - [TADBP_MOUSE]	0.309782	0.91613	0.0380431
Q9DBJ1	Phosphoglycerate mutase 1 OS=Mus musculus OX=10090 GN=Pgam1 PE=1 SV=3 - [PGAM1_MOUSE]	0.0927525	0.91613	0.0380431
Q9QXY6	EH domain-containing protein 3 OS=Mus musculus OX=10090 GN=Ehd3 PE=1 SV=2 - [EHD3_MOUSE]	0.306118	0.91613	0.0380431
Q9QY30	Bile salt export pump OS=Mus musculus OX=10090 GN=Abcb11 PE=1 SV=2 - [ABCBB_MOUSE]	0.328093	0.91613	0.0380431
Q9QZE5	Coatomer subunit gamma-1 OS=Mus musculus OX=10090 GN=Copg1 PE=1 SV=1 - [COPG1_MOUSE]	0.211346	0.91613	0.0380431
Q9Z160	Conserved oligomeric Golgi complex subunit 1 OS=Mus musculus OX=10090 GN=Cog1 PE=1 SV=3 - [COG1_MOUSE]	-0.352108	0.91613	0.0380431
Q91VT4	3-oxoacyl-[acyl-carrier-protein] reductase OS=Mus musculus OX=10090 GN=Cbr4 PE=1 SV=2 - [CBR4_MOUSE]	0.26188	0.91613	0.0380431
Q9CQQ7	ATP synthase F(0) complex subunit B1, mitochondrial OS=Mus musculus OX=10090 GN=Atp5pb PE=1 SV=1 - [AT5F1_MOUSE]	0.205579	0.91613	0.0380431
Q8R0N6	Hydroxyacid-oxoacid transhydrogenase, mitochondrial OS=Mus musculus OX=10090 GN=Adhfe1 PE=1 SV=2 - [HOT_MOUSE]	0.187729	0.91613	0.0380431
Q9CPV4	Glyoxalase domain-containing protein 4 OS=Mus musculus OX=10090 GN=Glod4 PE=1 SV=1 - [GLOD4_MOUSE]	0.230204	0.91613	0.0380431
Q9WV55	Vesicle-associated membrane protein-associated protein A OS=Mus musculus OX=10090 GN=Vapa PE=1 SV=2 - [VAPA_MOUSE]	-0.305469	0.91613	0.0380431
Q99JR5	Tubulointerstitial nephritis antigen-like OS=Mus musculus OX=10090 GN=Tinagl1 PE=1 SV=1 - [TINAL_MOUSE]	-0.208814	0.91613	0.0380431
P62918	60S ribosomal protein L8 OS=Mus musculus OX=10090 GN=Rpl8 PE=1 SV=2 - [RL8_MOUSE]	-0.262851	0.91613	0.0380431
P62855	40S ribosomal protein S26 OS=Mus musculus OX=10090 GN=Rps26 PE=1 SV=3 - [RS26_MOUSE]	0.248982	0.917311	0.0374836
P56657	Cytochrome P450 2C40 OS=Mus musculus OX=10090 GN=Cyp2c40 PE=1 SV=2 - [CP240_MOUSE]	-0.204874	0.917623	0.0373356
Q9CY58	Plasminogen activator inhibitor 1 RNA-binding protein OS=Mus musculus OX=10090 GN=Serbp1 PE=1 SV=2 - [PAIRB_MOUSE]	0.262289	0.917623	0.0373356
P56593	Cytochrome P450 2A12 OS=Mus musculus OX=10090 GN=Cyp2a12 PE=1 SV=2 - [CP2AC_MOUSE]	-0.122656	0.917623	0.0373356
P24527	Leukotriene A-4 hydrolase OS=Mus musculus OX=10090 GN=Lta4h PE=1 SV=4 - [LKHA4_MOUSE]	-0.222847	0.917972	0.0371705
P25444	40S ribosomal protein S2 OS=Mus musculus OX=10090 GN=Rps2 PE=1 SV=3 - [RS2_MOUSE]	0.106615	0.918564	0.0368907
Q91YH5	Atlastin-3 OS=Mus musculus OX=10090 GN=Atl3 PE=1 SV=1 - [ATLA3_MOUSE]	-0.309427	0.920587	0.0359353
P50396	Rab GDP dissociation inhibitor alpha OS=Mus musculus OX=10090 GN=Gdi1 PE=1 SV=3 - [GDIA_MOUSE]	-0.404434	0.921615	0.0354505
Q64674	Spermidine synthase OS=Mus musculus OX=10090 GN=Srm PE=1 SV=1 - [SPEE_MOUSE]	0.299044	0.924473	0.0341057
Q9CPY7	Cytosol aminopeptidase OS=Mus musculus OX=10090 GN=Lap3 PE=1 SV=3 - [AMPL_MOUSE]	0.0481814	0.92574	0.0335112
Q9CY50	Translocon-associated protein subunit alpha OS=Mus musculus OX=10090 GN=Ssr1 PE=1 SV=1 - [SSRA_MOUSE]	-0.253467	0.927859	0.0325179
P68037	Ubiquitin-conjugating enzyme E2 L3 OS=Mus musculus OX=10090 GN=Ube2l3 PE=1 SV=1 - [UB2L3_MOUSE]	0.20488	0.927859	0.0325179
P62962	Profilin-1 OS=Mus musculus OX=10090 GN=Pfn1 PE=1 SV=2 - [PROF1_MOUSE]	0.078441	0.92957	0.0317181
Q61990	Poly(rC)-binding protein 2 OS=Mus musculus OX=10090 GN=Pcbp2 PE=1 SV=1 - [PCBP2_MOUSE]	-0.141951	0.930448	0.0313077
Q02013	Aquaporin-1 OS=Mus musculus OX=10090 GN=Aqp1 PE=1 SV=3 - [AQP1_MOUSE]	-0.241852	0.93094	0.0310781
Q8BG32	26S proteasome non-ATPase regulatory subunit 11 OS=Mus musculus OX=10090 GN=Psmd11 PE=1 SV=3 - [PSD11_MOUSE]	0.329081	0.93094	0.0310781
Q9R092	17-beta-hydroxysteroid dehydrogenase type 6 OS=Mus musculus OX=10090 GN=Hsd17b6 PE=1 SV=1 - [H17B6_MOUSE]	-0.877589	0.937199	0.0281681
P17751	Triosephosphate isomerase OS=Mus musculus OX=10090 GN=Tpi1 PE=1 SV=5 - [TPIS_MOUSE]	0.0591465	0.937199	0.0281681
P30416	Peptidyl-prolyl cis-trans isomerase FKBP4 OS=Mus musculus OX=10090 GN=Fkbp4 PE=1 SV=5 - [FKBP4_MOUSE]	-0.340625	0.937199	0.0281681
P45591	Cofilin-2 OS=Mus musculus OX=10090 GN=Cfl2 PE=1 SV=1 - [COF2_MOUSE]	-0.143626	0.937199	0.0281681
P54775	26S proteasome regulatory subunit 6B OS=Mus musculus OX=10090 GN=Psmc4 PE=1 SV=2 - [PRS6B_MOUSE]	0.187564	0.937199	0.0281681
P70697	Uroporphyrinogen decarboxylase OS=Mus musculus OX=10090 GN=Urod PE=1 SV=2 - [DCUP_MOUSE]	0.292473	0.937199	0.0281681
O08749	Dihydrolipoyl dehydrogenase, mitochondrial OS=Mus musculus OX=10090 GN=Dld PE=1 SV=2 - [DLDH_MOUSE]	0.0708675	0.937199	0.0281681
O35660	Glutathione S-transferase Mu 6 OS=Mus musculus OX=10090 GN=Gstm6 PE=1 SV=4 - [GSTM6_MOUSE]	-0.0723082	0.939206	0.027239
Q9DCY0	Glycine N-acyltransferase-like protein Keg1 OS=Mus musculus OX=10090 GN=Keg1 PE=1 SV=1 - [KEG1_MOUSE]	-0.0799503	0.939206	0.027239
P68510	14-3-3 protein eta OS=Mus musculus OX=10090 GN=Ywhah PE=1 SV=2 - [1433F_MOUSE]	-0.33334	0.942004	0.0259473
Q61598	Rab GDP dissociation inhibitor beta OS=Mus musculus OX=10090 GN=Gdi2 PE=1 SV=1 - [GDIB_MOUSE]	-0.0701213	0.94287	0.0255484
Q9CXW4	60S ribosomal protein L11 OS=Mus musculus OX=10090 GN=Rpl11 PE=1 SV=4 - [RL11_MOUSE]	-0.235184	0.947061	0.0236222
O70503	Very-long-chain 3-oxoacyl-CoA reductase OS=Mus musculus OX=10090 GN=Hsd17b12 PE=1 SV=1 - [DHB12_MOUSE]	-0.195959	0.947061	0.0236222
O08795	Glucosidase 2 subunit beta OS=Mus musculus OX=10090 GN=Prkcsh PE=1 SV=1 - [GLU2B_MOUSE]	-0.216351	0.948767	0.0228405
P26231	Catenin alpha-1 OS=Mus musculus OX=10090 GN=Ctnna1 PE=1 SV=1 - [CTNA1_MOUSE]	0.278872	0.948767	0.0228405
Q02248	Catenin beta-1 OS=Mus musculus OX=10090 GN=Ctnnb1 PE=1 SV=1 - [CTNB1_MOUSE]	-0.30687	0.94957	0.022473
Q9CZ44	NSFL1 cofactor p47 OS=Mus musculus OX=10090 GN=Nsfl1c PE=1 SV=1 - [NSF1C_MOUSE]	-0.192861	0.951715	0.0214932
Q02053	Ubiquitin-like modifier-activating enzyme 1 OS=Mus musculus OX=10090 GN=Uba1 PE=1 SV=1 - [UBA1_MOUSE]	0.0616982	0.951985	0.0213697
P62301	40S ribosomal protein S13 OS=Mus musculus OX=10090 GN=Rps13 PE=1 SV=2 - [RS13_MOUSE]	0.0785589	0.953619	0.020625
P62983	Ubiquitin-40S ribosomal protein S27a OS=Mus musculus OX=10090 GN=Rps27a PE=1 SV=2 - [RS27A_MOUSE]	0.198424	0.953619	0.020625
P60867	40S ribosomal protein S20 OS=Mus musculus OX=10090 GN=Rps20 PE=1 SV=1 - [RS20_MOUSE]	0.132683	0.953619	0.020625
F8VPN2	Testis-expressed protein 15 OS=Mus musculus OX=10090 GN=Tex15 PE=1 SV=1 - [TEX15_MOUSE]	-0.177019	0.953619	0.020625
P62880	Guanine nucleotide-binding protein G(I)/G(S)/G(T) subunit beta-2 OS=Mus musculus OX=10090 GN=Gnb2 PE=1 SV=3 - [GBB2_MOUSE]	-0.178988	0.953619	0.020625
O35423	Serine--pyruvate aminotransferase, mitochondrial OS=Mus musculus OX=10090 GN=Agxt PE=1 SV=3 - [SPYA_MOUSE]	-0.0734617	0.953619	0.020625
Q6ZWR6	Nesprin-1 OS=Mus musculus OX=10090 GN=Syne1 PE=1 SV=2 - [SYNE1_MOUSE]	-0.173063	0.953619	0.020625
P58044	Isopentenyl-diphosphate Delta-isomerase 1 OS=Mus musculus OX=10090 GN=Idi1 PE=1 SV=1 - [IDI1_MOUSE]	-0.198016	0.954408	0.0202661
O08573	Galectin-9 OS=Mus musculus OX=10090 GN=Lgals9 PE=1 SV=1 - [LEG9_MOUSE]	-0.174749	0.956676	0.0192352
P10126	Elongation factor 1-alpha 1 OS=Mus musculus OX=10090 GN=Eef1a1 PE=1 SV=3 - [EF1A1_MOUSE]	0.022816	0.957165	0.0190134
P62889	60S ribosomal protein L30 OS=Mus musculus OX=10090 GN=Rpl30 PE=1 SV=2 - [RL30_MOUSE]	-0.0772275	0.957165	0.0190134
Q91YW3	DnaJ homolog subfamily C member 3 OS=Mus musculus OX=10090 GN=Dnajc3 PE=1 SV=1 - [DNJC3_MOUSE]	-0.216416	0.957165	0.0190134
P17182	Alpha-enolase OS=Mus musculus OX=10090 GN=Eno1 PE=1 SV=3 - [ENOA_MOUSE]	0.0261885	0.957165	0.0190134
Q60864	Stress-induced-phosphoprotein 1 OS=Mus musculus OX=10090 GN=Stip1 PE=1 SV=1 - [STIP1_MOUSE]	-0.130779	0.957165	0.0190134
P56395	Cytochrome b5 OS=Mus musculus OX=10090 GN=Cyb5a PE=1 SV=2 - [CYB5_MOUSE]	-0.0478137	0.957165	0.0190134
Q60692	Proteasome subunit beta type-6 OS=Mus musculus OX=10090 GN=Psmb6 PE=1 SV=3 - [PSB6_MOUSE]	-0.19813	0.964076	0.0158886
Q99LX0	Parkinson disease protein 7 homolog OS=Mus musculus OX=10090 GN=Park7 PE=1 SV=1 - [PARK7_MOUSE]	0.0400733	0.966922	0.0146087
P68040	Receptor of activated protein C kinase 1 OS=Mus musculus OX=10090 GN=Rack1 PE=1 SV=3 - [RACK1_MOUSE]	-0.0407898	0.966922	0.0146087
P47962	60S ribosomal protein L5 OS=Mus musculus OX=10090 GN=Rpl5 PE=1 SV=3 - [RL5_MOUSE]	-0.0726994	0.966922	0.0146087
P24270	Catalase OS=Mus musculus OX=10090 GN=Cat PE=1 SV=4 - [CATA_MOUSE]	0.0187344	0.966922	0.0146087
Q9D0F3	Protein ERGIC-53 OS=Mus musculus OX=10090 GN=Lman1 PE=1 SV=1 - [LMAN1_MOUSE]	0.0731229	0.966922	0.0146087
P47964	60S ribosomal protein L36 OS=Mus musculus OX=10090 GN=Rpl36 PE=1 SV=2 - [RL36_MOUSE]	0.145134	0.966922	0.0146087
P60335	Poly(rC)-binding protein 1 OS=Mus musculus OX=10090 GN=Pcbp1 PE=1 SV=1 - [PCBP1_MOUSE]	-0.0472875	0.966922	0.0146087
P14131	40S ribosomal protein S16 OS=Mus musculus OX=10090 GN=Rps16 PE=1 SV=4 - [RS16_MOUSE]	-0.0684211	0.966922	0.0146087
Q8BP67	60S ribosomal protein L24 OS=Mus musculus OX=10090 GN=Rpl24 PE=1 SV=2 - [RL24_MOUSE]	-0.0873591	0.966922	0.0146087
P02104	Hemoglobin subunit epsilon-Y2 OS=Mus musculus OX=10090 GN=Hbb-y PE=1 SV=2 - [HBE_MOUSE]	0.324241	0.966922	0.0146087
P61089	Ubiquitin-conjugating enzyme E2 N OS=Mus musculus OX=10090 GN=Ube2n PE=1 SV=1 - [UBE2N_MOUSE]	-0.105594	0.966922	0.0146087
P63158	High mobility group protein B1 OS=Mus musculus OX=10090 GN=Hmgb1 PE=1 SV=2 - [HMGB1_MOUSE]	0.171811	0.966922	0.0146087
P68254	14-3-3 protein theta OS=Mus musculus OX=10090 GN=Ywhaq PE=1 SV=1 - [1433T_MOUSE]	0.0747822	0.966922	0.0146087
P84078	ADP-ribosylation factor 1 OS=Mus musculus OX=10090 GN=Arf1 PE=1 SV=2 - [ARF1_MOUSE]	-0.48796	0.966922	0.0146087
Q61171	Peroxiredoxin-2 OS=Mus musculus OX=10090 GN=Prdx2 PE=1 SV=3 - [PRDX2_MOUSE]	-0.0511578	0.966922	0.0146087
Q8VDM4	26S proteasome non-ATPase regulatory subunit 2 OS=Mus musculus OX=10090 GN=Psmd2 PE=1 SV=1 - [PSMD2_MOUSE]	-0.0676855	0.966922	0.0146087
Q9D1M0	Protein SEC13 homolog OS=Mus musculus OX=10090 GN=Sec13 PE=1 SV=3 - [SEC13_MOUSE]	0.130284	0.966922	0.0146087
Q9Z1Z0	General vesicular transport factor p115 OS=Mus musculus OX=10090 GN=Uso1 PE=1 SV=2 - [USO1_MOUSE]	-0.135587	0.966922	0.0146087
P63325	40S ribosomal protein S10 OS=Mus musculus OX=10090 GN=Rps10 PE=1 SV=1 - [RS10_MOUSE]	0.0452634	0.966922	0.0146087
P62702	40S ribosomal protein S4, X isoform OS=Mus musculus OX=10090 GN=Rps4x PE=1 SV=2 - [RS4X_MOUSE]	-0.0478032	0.966922	0.0146087
Q8VCR2	17-beta-hydroxysteroid dehydrogenase 13 OS=Mus musculus OX=10090 GN=Hsd17b13 PE=1 SV=2 - [DHB13_MOUSE]	0.0536231	0.966922	0.0146087
P62075	Mitochondrial import inner membrane translocase subunit Tim13 OS=Mus musculus OX=10090 GN=Timm13 PE=1 SV=1 - [TIM13_MOUSE]	0.100164	0.966922	0.0146087
Q8QZY2	Glycerate kinase OS=Mus musculus OX=10090 GN=Glyctk PE=1 SV=1 - [GLCTK_MOUSE]	0.0971467	0.966922	0.0146087
P35979	60S ribosomal protein L12 OS=Mus musculus OX=10090 GN=Rpl12 PE=1 SV=2 - [RL12_MOUSE]	0.0460719	0.966922	0.0146087
Q99KB8	Hydroxyacylglutathione hydrolase, mitochondrial OS=Mus musculus OX=10090 GN=Hagh PE=1 SV=2 - [GLO2_MOUSE]	0.0725128	0.966922	0.0146087
P14148	60S ribosomal protein L7 OS=Mus musculus OX=10090 GN=Rpl7 PE=1 SV=2 - [RL7_MOUSE]	0.0545673	0.966922	0.0146087
Q99J99	3-mercaptopyruvate sulfurtransferase OS=Mus musculus OX=10090 GN=Mpst PE=1 SV=4 - [THTM_MOUSE]	-0.0531583	0.966922	0.0146087
P84099	60S ribosomal protein L19 OS=Mus musculus OX=10090 GN=Rpl19 PE=1 SV=1 - [RL19_MOUSE]	0.0989378	0.966922	0.0146087
P18242	Cathepsin D OS=Mus musculus OX=10090 GN=Ctsd PE=1 SV=1 - [CATD_MOUSE]	-0.0531615	0.968749	0.0137885
P62267	40S ribosomal protein S23 OS=Mus musculus OX=10090 GN=Rps23 PE=1 SV=3 - [RS23_MOUSE]	-0.0719262	0.968749	0.0137885
P62754	40S ribosomal protein S6 OS=Mus musculus OX=10090 GN=Rps6 PE=1 SV=1 - [RS6_MOUSE]	-0.0578067	0.968749	0.0137885
P37040	NADPH--cytochrome P450 reductase OS=Mus musculus OX=10090 GN=Por PE=1 SV=2 - [NCPR_MOUSE]	-0.0336723	0.968749	0.0137885
Q69ZK0	Phosphatidylinositol 3,4,5-trisphosphate-dependent Rac exchanger 1 protein OS=Mus musculus OX=10090 GN=Prex1 PE=1 SV=2 - [PREX1_MOUSE]	-0.196803	0.968749	0.0137885
O08997	Copper transport protein ATOX1 OS=Mus musculus OX=10090 GN=Atox1 PE=1 SV=1 - [ATOX1_MOUSE]	0.0993283	0.968749	0.0137885
O88342	WD repeat-containing protein 1 OS=Mus musculus OX=10090 GN=Wdr1 PE=1 SV=3 - [WDR1_MOUSE]	0.0958264	0.968749	0.0137885
P09411	Phosphoglycerate kinase 1 OS=Mus musculus OX=10090 GN=Pgk1 PE=1 SV=4 - [PGK1_MOUSE]	0.0157147	0.968749	0.0137885
P48776	Tryptophan 2,3-dioxygenase OS=Mus musculus OX=10090 GN=Tdo2 PE=1 SV=2 - [T23O_MOUSE]	0.108875	0.968749	0.0137885
P62334	26S proteasome regulatory subunit 10B OS=Mus musculus OX=10090 GN=Psmc6 PE=1 SV=1 - [PRS10_MOUSE]	0.131087	0.968749	0.0137885
P70168	Importin subunit beta-1 OS=Mus musculus OX=10090 GN=Kpnb1 PE=1 SV=2 - [IMB1_MOUSE]	0.0667645	0.968749	0.0137885
Q60865	Caprin-1 OS=Mus musculus OX=10090 GN=Caprin1 PE=1 SV=2 - [CAPR1_MOUSE]	-0.125619	0.968749	0.0137885
Q8JZK9	Hydroxymethylglutaryl-CoA synthase, cytoplasmic OS=Mus musculus OX=10090 GN=Hmgcs1 PE=1 SV=1 - [HMCS1_MOUSE]	-0.14929	0.968749	0.0137885
Q8K1S6	Protein spire homolog 2 OS=Mus musculus OX=10090 GN=Spire2 PE=1 SV=1 - [SPIR2_MOUSE]	0.112344	0.968749	0.0137885
Q91WS4	S-methylmethionine--homocysteine S-methyltransferase BHMT2 OS=Mus musculus OX=10090 GN=Bhmt2 PE=1 SV=2 - [BHMT2_MOUSE]	-0.164445	0.968749	0.0137885
Q99KK7	Dipeptidyl peptidase 3 OS=Mus musculus OX=10090 GN=Dpp3 PE=1 SV=2 - [DPP3_MOUSE]	-0.130697	0.968749	0.0137885
Q9D0I9	Arginine--tRNA ligase, cytoplasmic OS=Mus musculus OX=10090 GN=Rars1 PE=1 SV=2 - [SYRC_MOUSE]	0.0974748	0.968749	0.0137885
Q9JMH6	Thioredoxin reductase 1, cytoplasmic OS=Mus musculus OX=10090 GN=Txnrd1 PE=1 SV=3 - [TRXR1_MOUSE]	-0.0604864	0.968749	0.0137885
Q9R1P4	Proteasome subunit alpha type-1 OS=Mus musculus OX=10090 GN=Psma1 PE=1 SV=1 - [PSA1_MOUSE]	0.0641468	0.968749	0.0137885
Q9Z1Q9	Valine--tRNA ligase OS=Mus musculus OX=10090 GN=Vars1 PE=1 SV=1 - [SYVC_MOUSE]	0.0870976	0.968749	0.0137885
P28798	Progranulin OS=Mus musculus OX=10090 GN=Grn PE=1 SV=2 - [GRN_MOUSE]	-0.14053	0.968749	0.0137885
Q7TMY8	E3 ubiquitin-protein ligase HUWE1 OS=Mus musculus OX=10090 GN=Huwe1 PE=1 SV=5 - [HUWE1_MOUSE]	-0.146125	0.968749	0.0137885
Q9QXZ0	Microtubule-actin cross-linking factor 1 OS=Mus musculus OX=10090 GN=Macf1 PE=1 SV=2 - [MACF1_MOUSE]	-0.128393	0.968749	0.0137885
Q9CXF0	Kynureninase OS=Mus musculus OX=10090 GN=Kynu PE=1 SV=3 - [KYNU_MOUSE]	0.0454287	0.968992	0.0136798
Q8BGA8	Acyl-coenzyme A synthetase ACSM5, mitochondrial OS=Mus musculus OX=10090 GN=Acsm5 PE=1 SV=1 - [ACSM5_MOUSE]	0.0304205	0.968992	0.0136798
Q8VDN2	Sodium/potassium-transporting ATPase subunit alpha-1 OS=Mus musculus OX=10090 GN=Atp1a1 PE=1 SV=1 - [AT1A1_MOUSE]	-0.0315015	0.969306	0.0135391
P62196	26S proteasome regulatory subunit 8 OS=Mus musculus OX=10090 GN=Psmc5 PE=1 SV=1 - [PRS8_MOUSE]	0.093013	0.969306	0.0135391
P14206	40S ribosomal protein SA OS=Mus musculus OX=10090 GN=Rpsa PE=1 SV=4 - [RSSA_MOUSE]	0.0236919	0.970849	0.0128484
P61255	60S ribosomal protein L26 OS=Mus musculus OX=10090 GN=Rpl26 PE=1 SV=1 - [RL26_MOUSE]	-0.0906011	0.970849	0.0128484
P63323	40S ribosomal protein S12 OS=Mus musculus OX=10090 GN=Rps12 PE=1 SV=2 - [RS12_MOUSE]	0.0625559	0.970849	0.0128484
P50285	Dimethylaniline monooxygenase [N-oxide-forming] 1 OS=Mus musculus OX=10090 GN=Fmo1 PE=1 SV=1 - [FMO1_MOUSE]	-0.0792521	0.970849	0.0128484
P32261	Antithrombin-III OS=Mus musculus OX=10090 GN=Serpinc1 PE=1 SV=1 - [ANT3_MOUSE]	-0.0945283	0.970849	0.0128484
Q8CDU5	EF-hand domain-containing family member B OS=Mus musculus OX=10090 GN=Efhb PE=1 SV=2 - [EFHB_MOUSE]	-0.0859481	0.970849	0.0128484
Q91VI7	Ribonuclease inhibitor OS=Mus musculus OX=10090 GN=Rnh1 PE=1 SV=1 - [RINI_MOUSE]	0.0583675	0.970849	0.0128484
P47791	Glutathione reductase, mitochondrial OS=Mus musculus OX=10090 GN=Gsr PE=1 SV=3 - [GSHR_MOUSE]	-0.0627964	0.970849	0.0128484
Q6NZR2	Myb/SANT-like DNA-binding domain-containing protein 2 OS=Mus musculus OX=10090 GN=Msantd2 PE=1 SV=1 - [MSD2_MOUSE]	-0.0902032	0.971615	0.0125057
O08807	Peroxiredoxin-4 OS=Mus musculus OX=10090 GN=Prdx4 PE=1 SV=1 - [PRDX4_MOUSE]	-0.0175835	0.97517	0.0109195
Q9DBM2	Peroxisomal bifunctional enzyme OS=Mus musculus OX=10090 GN=Ehhadh PE=1 SV=4 - [ECHP_MOUSE]	-0.0156557	0.976467	0.0103424
P11725	Ornithine transcarbamylase, mitochondrial OS=Mus musculus OX=10090 GN=Otc PE=1 SV=1 - [OTC_MOUSE]	-0.00986492	0.976467	0.0103424
Q8K0C4	Lanosterol 14-alpha demethylase OS=Mus musculus OX=10090 GN=Cyp51a1 PE=1 SV=1 - [CP51A_MOUSE]	-0.0645284	0.976467	0.0103424
P62843	40S ribosomal protein S15 OS=Mus musculus OX=10090 GN=Rps15 PE=1 SV=2 - [RS15_MOUSE]	-0.066335	0.976467	0.0103424
P63028	Translationally-controlled tumor protein OS=Mus musculus OX=10090 GN=Tpt1 PE=1 SV=1 - [TCTP_MOUSE]	0.0510044	0.976467	0.0103424
Q9WVM8	Kynurenine/alpha-aminoadipate aminotransferase, mitochondrial OS=Mus musculus OX=10090 GN=Aadat PE=1 SV=1 - [AADAT_MOUSE]	-0.0594332	0.976467	0.0103424
P40142	Transketolase OS=Mus musculus OX=10090 GN=Tkt PE=1 SV=1 - [TKT_MOUSE]	0.0128241	0.977762	0.00976666
P62849	40S ribosomal protein S24 OS=Mus musculus OX=10090 GN=Rps24 PE=1 SV=1 - [RS24_MOUSE]	-0.0375154	0.979177	0.00913879
Q8K010	5-oxoprolinase OS=Mus musculus OX=10090 GN=Oplah PE=1 SV=1 - [OPLA_MOUSE]	0.0464728	0.980754	0.00844003
Q9DBP5	UMP-CMP kinase OS=Mus musculus OX=10090 GN=Cmpk1 PE=1 SV=1 - [KCY_MOUSE]	-0.0436581	0.980754	0.00844003
Q8VEK3	Heterogeneous nuclear ribonucleoprotein U OS=Mus musculus OX=10090 GN=Hnrnpu PE=1 SV=1 - [HNRPU_MOUSE]	0.0268829	0.980814	0.00841316
Q3UNX5	Acyl-coenzyme A synthetase ACSM3, mitochondrial OS=Mus musculus OX=10090 GN=Acsm3 PE=1 SV=2 - [ACSM3_MOUSE]	-0.0607627	0.980814	0.00841316
Q8BGZ7	Keratin, type II cytoskeletal 75 OS=Mus musculus OX=10090 GN=Krt75 PE=1 SV=1 - [K2C75_MOUSE]	0.100804	0.98383	0.00708016
P62281	40S ribosomal protein S11 OS=Mus musculus OX=10090 GN=Rps11 PE=1 SV=3 - [RS11_MOUSE]	0.0288979	0.984363	0.00684455
P29341	Polyadenylate-binding protein 1 OS=Mus musculus OX=10090 GN=Pabpc1 PE=1 SV=2 - [PABP1_MOUSE]	0.0262171	0.984363	0.00684455
O88569	Heterogeneous nuclear ribonucleoproteins A2/B1 OS=Mus musculus OX=10090 GN=Hnrnpa2b1 PE=1 SV=2 - [ROA2_MOUSE]	0.0150676	0.984363	0.00684455
Q7TMM9	Tubulin beta-2A chain OS=Mus musculus OX=10090 GN=Tubb2a PE=1 SV=1 - [TBB2A_MOUSE]	-0.10071	0.984363	0.00684455
Q91XE8	Transmembrane protein 205 OS=Mus musculus OX=10090 GN=Tmem205 PE=1 SV=1 - [TM205_MOUSE]	-0.033878	0.984363	0.00684455
Q6ZQ38	Cullin-associated NEDD8-dissociated protein 1 OS=Mus musculus OX=10090 GN=Cand1 PE=1 SV=2 - [CAND1_MOUSE]	-0.0295601	0.98664	0.00584139
P47757	F-actin-capping protein subunit beta OS=Mus musculus OX=10090 GN=Capzb PE=1 SV=3 - [CAPZB_MOUSE]	0.0185561	0.990873	0.00398198
Q9DCP2	Sodium-coupled neutral amino acid transporter 3 OS=Mus musculus OX=10090 GN=Slc38a3 PE=1 SV=1 - [S38A3_MOUSE]	-0.0294654	0.990873	0.00398198
Q9EPQ7	StAR-related lipid transfer protein 5 OS=Mus musculus OX=10090 GN=Stard5 PE=1 SV=2 - [STAR5_MOUSE]	-0.0300924	0.990873	0.00398198
O55029	Coatomer subunit beta' OS=Mus musculus OX=10090 GN=Copb2 PE=1 SV=2 - [COPB2_MOUSE]	0.0190148	0.991374	0.00376266
P63087	Serine/threonine-protein phosphatase PP1-gamma catalytic subunit OS=Mus musculus OX=10090 GN=Ppp1cc PE=1 SV=1 - [PP1G_MOUSE]	-0.0376203	0.991374	0.00376266
P62242	40S ribosomal protein S8 OS=Mus musculus OX=10090 GN=Rps8 PE=1 SV=2 - [RS8_MOUSE]	-0.00725299	0.991795	0.00357806
Q9QXF8	Glycine N-methyltransferase OS=Mus musculus OX=10090 GN=Gnmt PE=1 SV=3 - [GNMT_MOUSE]	-0.00251757	0.993463	0.00284834
P97461	40S ribosomal protein S5 OS=Mus musculus OX=10090 GN=Rps5 PE=1 SV=3 - [RS5_MOUSE]	0.0123842	0.993463	0.00284834
Q9D379	Epoxide hydrolase 1 OS=Mus musculus OX=10090 GN=Ephx1 PE=1 SV=2 - [HYEP_MOUSE]	0.00457772	0.993811	0.002696
Q9Z130	Heterogeneous nuclear ribonucleoprotein D-like OS=Mus musculus OX=10090 GN=Hnrnpdl PE=1 SV=1 - [HNRDL_MOUSE]	0.0253634	0.994063	0.00258618
O55060	Thiopurine S-methyltransferase OS=Mus musculus OX=10090 GN=Tpmt PE=1 SV=1 - [TPMT_MOUSE]	0.00868287	0.994602	0.00235088
P62862	40S ribosomal protein S30 OS=Mus musculus OX=10090 GN=Fau PE=1 SV=1 - [RS30_MOUSE]	-0.00739359	0.994602	0.00235088
Q8QZY1	Eukaryotic translation initiation factor 3 subunit L OS=Mus musculus OX=10090 GN=Eif3l PE=1 SV=1 - [EIF3L_MOUSE]	-0.00156437	0.998516	0.000644831
P15392	Cytochrome P450 2A4 OS=Mus musculus OX=10090 GN=Cyp2a4 PE=2 SV=3 - [CP2A4_MOUSE]	0.0100591	0.998516	0.000644831

## Sheet: Figure 4a&b Mito
UNIPROT.ID	Description	log2FC.mito	adj.pval.mito	log10(P-value)
Q8CGK3	Lon protease homolog, mitochondrial OS=Mus musculus OX=10090 GN=Lonp1 PE=1 SV=2 - [LONM_MOUSE]	3.87376	3.27e-104	103.486
P38647	Stress-70 protein, mitochondrial OS=Mus musculus OX=10090 GN=Hspa9 PE=1 SV=3 - [GRP75_MOUSE]	2.08216	1.33e-79	78.877
Q9CZS1	Aldehyde dehydrogenase X, mitochondrial OS=Mus musculus OX=10090 GN=Aldh1b1 PE=1 SV=1 - [AL1B1_MOUSE]	2.77087	2.01e-37	36.6972
Q8BGT5	Alanine aminotransferase 2 OS=Mus musculus OX=10090 GN=Gpt2 PE=1 SV=1 - [ALAT2_MOUSE]	2.6143	4.36e-26	25.3603
O35490	Betaine--homocysteine S-methyltransferase 1 OS=Mus musculus OX=10090 GN=Bhmt PE=1 SV=1 - [BHMT1_MOUSE]	-1.79782	2.34e-25	24.6306
P63038	60 kDa heat shock protein, mitochondrial OS=Mus musculus OX=10090 GN=Hspd1 PE=1 SV=1 - [CH60_MOUSE]	1.27566	4.83e-25	24.3161
Q8VCT4	Carboxylesterase 1D OS=Mus musculus OX=10090 GN=Ces1d PE=1 SV=1 - [EST1D_MOUSE]	-2.18602	8.6e-25	24.0653
Q91WU0	Carboxylesterase 1F OS=Mus musculus OX=10090 GN=Ces1f PE=1 SV=1 - [EST1F_MOUSE]	-2.83156	4.85e-24	23.3145
P32020	Sterol carrier protein 2 OS=Mus musculus OX=10090 GN=Scp2 PE=1 SV=3 - [SCP2_MOUSE]	-1.16481	2.01e-21	20.6963
Q9QYR9	Acyl-coenzyme A thioesterase 2, mitochondrial OS=Mus musculus OX=10090 GN=Acot2 PE=1 SV=2 - [ACOT2_MOUSE]	3.9273	2.86e-21	20.5433
Q64458	Cytochrome P450 2C29 OS=Mus musculus OX=10090 GN=Cyp2c29 PE=1 SV=2 - [CP2CT_MOUSE]	-4.142	5.95e-20	19.2256
P08249	Malate dehydrogenase, mitochondrial OS=Mus musculus OX=10090 GN=Mdh2 PE=1 SV=3 - [MDHM_MOUSE]	1.25901	5.37e-17	16.2699
Q91X34	Bile acid-CoA:amino acid N-acyltransferase OS=Mus musculus OX=10090 GN=Baat PE=1 SV=1 - [BAAT_MOUSE]	-1.85013	1.67e-16	15.7768
Q8VCU1	Carboxylesterase 3B OS=Mus musculus OX=10090 GN=Ces3b PE=1 SV=2 - [EST3B_MOUSE]	-2.00302	1.11e-14	13.955
P11714	Cytochrome P450 2D9 OS=Mus musculus OX=10090 GN=Cyp2d9 PE=1 SV=2 - [CP2D9_MOUSE]	-4.38428	3.42e-14	13.466
Q9WTP6	Adenylate kinase 2, mitochondrial OS=Mus musculus OX=10090 GN=Ak2 PE=1 SV=5 - [KAD2_MOUSE]	1.76785	7.5e-14	13.1252
Q8VCH0	3-ketoacyl-CoA thiolase B, peroxisomal OS=Mus musculus OX=10090 GN=Acaa1b PE=1 SV=1 - [THIKB_MOUSE]	-1.12411	2.27e-13	12.644
Q91X77	Cytochrome P450 2C50 OS=Mus musculus OX=10090 GN=Cyp2c50 PE=1 SV=2 - [CY250_MOUSE]	-5.20285	2.71e-13	12.5668
Q64133	Amine oxidase [flavin-containing] A OS=Mus musculus OX=10090 GN=Maoa PE=1 SV=3 - [AOFA_MOUSE]	5.79841	1.88e-12	11.7262
P27773	Protein disulfide-isomerase A3 OS=Mus musculus OX=10090 GN=Pdia3 PE=1 SV=2 - [PDIA3_MOUSE]	-1.85138	2.14e-12	11.6696
Q921H8	3-ketoacyl-CoA thiolase A, peroxisomal OS=Mus musculus OX=10090 GN=Acaa1a PE=1 SV=1 - [THIKA_MOUSE]	-1.01548	2.75e-12	11.5601
P17717	UDP-glucuronosyltransferase 2B17 OS=Mus musculus OX=10090 GN=Ugt2b17 PE=1 SV=1 - [UDB17_MOUSE]	-1.47045	1.06e-11	10.9748
Q9CPY7	Cytosol aminopeptidase OS=Mus musculus OX=10090 GN=Lap3 PE=1 SV=3 - [AMPL_MOUSE]	2.06167	1.83e-11	10.7373
Q99KI0	Aconitate hydratase, mitochondrial OS=Mus musculus OX=10090 GN=Aco2 PE=1 SV=1 - [ACON_MOUSE]	1.15842	2.13e-11	10.6708
Q9CZU6	Citrate synthase, mitochondrial OS=Mus musculus OX=10090 GN=Cs PE=1 SV=1 - [CISY_MOUSE]	1.32411	3.48e-11	10.4584
P56654	Cytochrome P450 2C37 OS=Mus musculus OX=10090 GN=Cyp2c37 PE=1 SV=2 - [CP237_MOUSE]	-8.55459	5.07e-11	10.2949
Q8C196	Carbamoyl-phosphate synthase [ammonia], mitochondrial OS=Mus musculus OX=10090 GN=Cps1 PE=1 SV=2 - [CPSM_MOUSE]	0.930135	6.26e-11	10.2034
P54071	Isocitrate dehydrogenase [NADP], mitochondrial OS=Mus musculus OX=10090 GN=Idh2 PE=1 SV=3 - [IDHP_MOUSE]	1.36417	7.25e-11	10.1397
Q78PY7	Staphylococcal nuclease domain-containing protein 1 OS=Mus musculus OX=10090 GN=Snd1 PE=1 SV=1 - [SND1_MOUSE]	-1.9526	1.4e-10	9.85347
P51174	Long-chain specific acyl-CoA dehydrogenase, mitochondrial OS=Mus musculus OX=10090 GN=Acadl PE=1 SV=2 - [ACADL_MOUSE]	1.19372	1.46e-10	9.83529
Q8QZR3	Pyrethroid hydrolase Ces2a OS=Mus musculus OX=10090 GN=Ces2a PE=1 SV=1 - [EST2A_MOUSE]	-2.23142	2.39e-10	9.62219
Q9R0H0	Peroxisomal acyl-coenzyme A oxidase 1 OS=Mus musculus OX=10090 GN=Acox1 PE=1 SV=5 - [ACOX1_MOUSE]	-0.681628	2.39e-10	9.62219
Q9QXE0	2-hydroxyacyl-CoA lyase 1 OS=Mus musculus OX=10090 GN=Hacl1 PE=1 SV=2 - [HACL1_MOUSE]	-1.26003	2.55e-10	9.59368
Q9CZN7	Serine hydroxymethyltransferase, mitochondrial OS=Mus musculus OX=10090 GN=Shmt2 PE=1 SV=1 - [GLYM_MOUSE]	1.19116	4.28e-10	9.36828
Q91XE0	Glycine N-acyltransferase OS=Mus musculus OX=10090 GN=Glyat PE=1 SV=1 - [GLYAT_MOUSE]	1.03598	9.68e-10	9.01395
O08601	Microsomal triglyceride transfer protein large subunit OS=Mus musculus OX=10090 GN=Mttp PE=1 SV=2 - [MTP_MOUSE]	-2.1722	1.6e-09	8.79551
Q99M87	DnaJ homolog subfamily A member 3, mitochondrial OS=Mus musculus OX=10090 GN=Dnaja3 PE=1 SV=1 - [DNJA3_MOUSE]	3.0565	1.8e-09	8.74358
Q80XN0	D-beta-hydroxybutyrate dehydrogenase, mitochondrial OS=Mus musculus OX=10090 GN=Bdh1 PE=1 SV=2 - [BDH_MOUSE]	1.06172	3.2e-09	8.49451
Q8BWQ1	UDP-glucuronosyltransferase 2A3 OS=Mus musculus OX=10090 GN=Ugt2a3 PE=1 SV=1 - [UD2A3_MOUSE]	-2.59757	3.2e-09	8.49451
P11589	Major urinary protein 2 OS=Mus musculus OX=10090 GN=Mup2 PE=1 SV=1 - [MUP2_MOUSE]	-2.61066	3.2e-09	8.49451
Q99P30	Peroxisomal coenzyme A diphosphatase NUDT7 OS=Mus musculus OX=10090 GN=Nudt7 PE=1 SV=2 - [NUDT7_MOUSE]	-1.31923	3.2e-09	8.49451
P56480	ATP synthase subunit beta, mitochondrial OS=Mus musculus OX=10090 GN=Atp5f1b PE=1 SV=2 - [ATPB_MOUSE]	0.690383	3.2e-09	8.49451
Q9D826	Peroxisomal sarcosine oxidase OS=Mus musculus OX=10090 GN=Pipox PE=1 SV=1 - [SOX_MOUSE]	-1.35312	3.87e-09	8.4127
Q6XVG2	Cytochrome P450 2C54 OS=Mus musculus OX=10090 GN=Cyp2c54 PE=1 SV=1 - [CP254_MOUSE]	-6.75943	4.02e-09	8.39532
P24456	Cytochrome P450 2D10 OS=Mus musculus OX=10090 GN=Cyp2d10 PE=1 SV=2 - [CP2DA_MOUSE]	-2.25558	7.18e-09	8.14407
P33267	Cytochrome P450 2F2 OS=Mus musculus OX=10090 GN=Cyp2f2 PE=1 SV=1 - [CP2F2_MOUSE]	-1.71423	7.26e-09	8.13924
Q9D6M3	Mitochondrial glutamate carrier 1 OS=Mus musculus OX=10090 GN=Slc25a22 PE=1 SV=1 - [GHC1_MOUSE]	3.0797	8.85e-09	8.05294
Q64176	Carboxylesterase 1E OS=Mus musculus OX=10090 GN=Ces1e PE=1 SV=1 - [EST1E_MOUSE]	-7.60723	1.12e-08	7.95162
P97807	Fumarate hydratase, mitochondrial OS=Mus musculus OX=10090 GN=Fh PE=1 SV=3 - [FUMH_MOUSE]	1.18237	1.12e-08	7.95162
P15105	Glutamine synthetase OS=Mus musculus OX=10090 GN=Glul PE=1 SV=6 - [GLNA_MOUSE]	-2.60463	1.5e-08	7.82374
Q9CQN1	Heat shock protein 75 kDa, mitochondrial OS=Mus musculus OX=10090 GN=Trap1 PE=1 SV=1 - [TRAP1_MOUSE]	1.65919	1.67e-08	7.7784
P08113	Endoplasmin OS=Mus musculus OX=10090 GN=Hsp90b1 PE=1 SV=2 - [ENPL_MOUSE]	-1.3193	2.26e-08	7.64497
Q99L13	3-hydroxyisobutyrate dehydrogenase, mitochondrial OS=Mus musculus OX=10090 GN=Hibadh PE=1 SV=1 - [3HIDH_MOUSE]	1.21668	2.44e-08	7.61173
Q9CQ62	2,4-dienoyl-CoA reductase [(3E)-enoyl-CoA-producing], mitochondrial OS=Mus musculus OX=10090 GN=Decr1 PE=1 SV=1 - [DECR_MOUSE]	0.988056	4.58e-08	7.33927
Q91ZA3	Propionyl-CoA carboxylase alpha chain, mitochondrial OS=Mus musculus OX=10090 GN=Pcca PE=1 SV=2 - [PCCA_MOUSE]	1.20506	6.26e-08	7.20342
Q9D172	Glutamine amidotransferase-like class 1 domain-containing protein 3A, mitochondrial OS=Mus musculus OX=10090 GN=Gatd3a PE=1 SV=1 - [GAL3A_MOUSE]	1.46212	7.9e-08	7.10247
Q8K411	Presequence protease, mitochondrial OS=Mus musculus OX=10090 GN=Pitrm1 PE=1 SV=1 - [PREP_MOUSE]	3.06001	7.9e-08	7.10247
Q61694	NADPH-dependent 3-keto-steroid reductase Hsd3b5 OS=Mus musculus OX=10090 GN=Hsd3b5 PE=1 SV=4 - [3BHS5_MOUSE]	-7.27494	1.09e-07	6.96091
P34914	Bifunctional epoxide hydrolase 2 OS=Mus musculus OX=10090 GN=Ephx2 PE=1 SV=2 - [HYES_MOUSE]	-0.725251	1.09e-07	6.96091
P04939	Major urinary protein 3 OS=Mus musculus OX=10090 GN=Mup3 PE=1 SV=1 - [MUP3_MOUSE]	-7.29982	1.14e-07	6.94482
E9Q5K4	Cytochrome P450 2C44 OS=Mus musculus OX=10090 GN=Cyp2c23 PE=1 SV=1 - [CP2CN_MOUSE]	-7.21915	1.32e-07	6.88068
Q8BH95	Enoyl-CoA hydratase, mitochondrial OS=Mus musculus OX=10090 GN=Echs1 PE=1 SV=1 - [ECHM_MOUSE]	1.1293	2.03e-07	6.69177
Q64433	10 kDa heat shock protein, mitochondrial OS=Mus musculus OX=10090 GN=Hspe1 PE=1 SV=2 - [CH10_MOUSE]	1.08996	2.03e-07	6.69177
P16460	Argininosuccinate synthase OS=Mus musculus OX=10090 GN=Ass1 PE=1 SV=1 - [ASSY_MOUSE]	-0.669208	2.03e-07	6.69177
O35658	Complement component 1 Q subcomponent-binding protein, mitochondrial OS=Mus musculus OX=10090 GN=C1qbp PE=1 SV=1 - [C1QBP_MOUSE]	1.37514	2.04e-07	6.69141
Q05920	Pyruvate carboxylase, mitochondrial OS=Mus musculus OX=10090 GN=Pc PE=1 SV=1 - [PYC_MOUSE]	0.660069	2.04e-07	6.69141
Q60597	2-oxoglutarate dehydrogenase, mitochondrial OS=Mus musculus OX=10090 GN=Ogdh PE=1 SV=3 - [ODO1_MOUSE]	1.07044	2.43e-07	6.61441
Q9DBG6	Dolichyl-diphosphooligosaccharide--protein glycosyltransferase subunit 2 OS=Mus musculus OX=10090 GN=Rpn2 PE=1 SV=1 - [RPN2_MOUSE]	-1.87378	2.87e-07	6.54206
Q64459	Cytochrome P450 3A11 OS=Mus musculus OX=10090 GN=Cyp3a11 PE=1 SV=1 - [CP3AB_MOUSE]	-1.33471	3.47e-07	6.45911
Q8BK48	Pyrethroid hydrolase Ces2e OS=Mus musculus OX=10090 GN=Ces2e PE=1 SV=1 - [EST2E_MOUSE]	-2.82753	3.49e-07	6.45705
P14211	Calreticulin OS=Mus musculus OX=10090 GN=Calr PE=1 SV=1 - [CALR_MOUSE]	-1.10014	3.87e-07	6.41232
Q99JY0	Trifunctional enzyme subunit beta, mitochondrial OS=Mus musculus OX=10090 GN=Hadhb PE=1 SV=1 - [ECHB_MOUSE]	0.788922	4.18e-07	6.3787
Q61176	Arginase-1 OS=Mus musculus OX=10090 GN=Arg1 PE=1 SV=1 - [ARGI1_MOUSE]	-1.34148	4.27e-07	6.36996
Q99K67	Alpha-aminoadipic semialdehyde synthase, mitochondrial OS=Mus musculus OX=10090 GN=Aass PE=1 SV=1 - [AASS_MOUSE]	0.895892	7.16e-07	6.14522
Q8CIM7	Cytochrome P450 2D26 OS=Mus musculus OX=10090 GN=Cyp2d26 PE=1 SV=1 - [CP2DQ_MOUSE]	-1.68491	9.33e-07	6.03031
P20108	Thioredoxin-dependent peroxide reductase, mitochondrial OS=Mus musculus OX=10090 GN=Prdx3 PE=1 SV=1 - [PRDX3_MOUSE]	1.16597	9.88e-07	6.00512
Q8BIJ6	Isoleucine--tRNA ligase, mitochondrial OS=Mus musculus OX=10090 GN=Iars2 PE=1 SV=1 - [SYIM_MOUSE]	1.73041	1.16e-06	5.93408
Q03265	ATP synthase subunit alpha, mitochondrial OS=Mus musculus OX=10090 GN=Atp5f1a PE=1 SV=1 - [ATPA_MOUSE]	0.611849	1.16e-06	5.93408
Q91W43	Glycine dehydrogenase (decarboxylating), mitochondrial OS=Mus musculus OX=10090 GN=Gldc PE=1 SV=1 - [GCSP_MOUSE]	1.73412	1.22e-06	5.91392
P05202	Aspartate aminotransferase, mitochondrial OS=Mus musculus OX=10090 GN=Got2 PE=1 SV=1 - [AATM_MOUSE]	0.724442	1.25e-06	5.9038
Q8VEM8	Phosphate carrier protein, mitochondrial OS=Mus musculus OX=10090 GN=Slc25a3 PE=1 SV=1 - [MPCP_MOUSE]	1.62067	1.26e-06	5.90073
Q99PG0	Arylacetamide deacetylase OS=Mus musculus OX=10090 GN=Aadac PE=1 SV=3 - [AAAD_MOUSE]	-1.86937	1.29e-06	5.89075
Q91WL5	Cytochrome P450 4A12A OS=Mus musculus OX=10090 GN=Cyp4a12a PE=1 SV=2 - [CP4CA_MOUSE]	-6.85647	1.29e-06	5.89075
Q8BW75	Amine oxidase [flavin-containing] B OS=Mus musculus OX=10090 GN=Maob PE=1 SV=4 - [AOFB_MOUSE]	1.24128	1.31e-06	5.88282
Q05421	Cytochrome P450 2E1 OS=Mus musculus OX=10090 GN=Cyp2e1 PE=1 SV=1 - [CP2E1_MOUSE]	-1.37277	1.32e-06	5.87841
Q5FW60	Major urinary protein 20 OS=Mus musculus OX=10090 GN=Mup20 PE=1 SV=1 - [MUP20_MOUSE]	-3.28765	1.35e-06	5.86853
Q91WG0	Acylcarnitine hydrolase OS=Mus musculus OX=10090 GN=Ces2c PE=1 SV=1 - [EST2C_MOUSE]	-6.86375	1.35e-06	5.86853
Q3UEG6	Alanine--glyoxylate aminotransferase 2, mitochondrial OS=Mus musculus OX=10090 GN=Agxt2 PE=1 SV=1 - [AGT2_MOUSE]	1.04241	1.39e-06	5.85567
Q9Z0M5	Lysosomal acid lipase/cholesteryl ester hydrolase OS=Mus musculus OX=10090 GN=Lipa PE=1 SV=2 - [LICH_MOUSE]	-2.39133	1.62e-06	5.78985
Q99LB7	Sarcosine dehydrogenase, mitochondrial OS=Mus musculus OX=10090 GN=Sardh PE=1 SV=1 - [SARDH_MOUSE]	0.53657	2.13e-06	5.67067
Q922R8	Protein disulfide-isomerase A6 OS=Mus musculus OX=10090 GN=Pdia6 PE=1 SV=3 - [PDIA6_MOUSE]	-1.87688	2.16e-06	5.66638
Q5FW57	Glycine N-acyltransferase-like protein OS=Mus musculus OX=10090 GN=Gm4952 PE=1 SV=3 - [GLYAL_MOUSE]	1.23969	2.22e-06	5.65315
P58252	Elongation factor 2 OS=Mus musculus OX=10090 GN=Eef2 PE=1 SV=2 - [EF2_MOUSE]	-1.80773	2.23e-06	5.65086
Q921I1	Serotransferrin OS=Mus musculus OX=10090 GN=Tf PE=1 SV=1 - [TRFE_MOUSE]	-1.71858	3.77e-06	5.42406
Q63880	Carboxylesterase 3A OS=Mus musculus OX=10090 GN=Ces3a PE=1 SV=2 - [EST3A_MOUSE]	-1.46553	4.19e-06	5.37779
Q9WVD5	Mitochondrial ornithine transporter 1 OS=Mus musculus OX=10090 GN=Slc25a15 PE=1 SV=1 - [ORNT1_MOUSE]	1.75678	5.36e-06	5.27098
A2AS89	Agmatinase, mitochondrial OS=Mus musculus OX=10090 GN=Agmat PE=1 SV=1 - [SPEB_MOUSE]	1.50783	5.55e-06	5.2557
P18242	Cathepsin D OS=Mus musculus OX=10090 GN=Ctsd PE=1 SV=1 - [CATD_MOUSE]	-1.29275	5.55e-06	5.2557
Q9Z2I0	Mitochondrial proton/calcium exchanger protein OS=Mus musculus OX=10090 GN=Letm1 PE=1 SV=1 - [LETM1_MOUSE]	2.0425	5.79e-06	5.23755
O54734	Dolichyl-diphosphooligosaccharide--protein glycosyltransferase 48 kDa subunit OS=Mus musculus OX=10090 GN=Ddost PE=1 SV=2 - [OST48_MOUSE]	-2.84632	5.79e-06	5.23755
Q8CHT0	Delta-1-pyrroline-5-carboxylate dehydrogenase, mitochondrial OS=Mus musculus OX=10090 GN=Aldh4a1 PE=1 SV=3 - [AL4A1_MOUSE]	0.710521	5.79e-06	5.23755
Q9DCS3	Enoyl-[acyl-carrier-protein] reductase, mitochondrial OS=Mus musculus OX=10090 GN=Mecr PE=1 SV=2 - [MECR_MOUSE]	2.03413	6.36e-06	5.19632
Q4LDG0	Bile acyl-CoA synthetase OS=Mus musculus OX=10090 GN=Slc27a5 PE=1 SV=2 - [S27A5_MOUSE]	-1.77115	7.12e-06	5.14775
Q9WU19	Hydroxyacid oxidase 1 OS=Mus musculus OX=10090 GN=Hao1 PE=1 SV=1 - [HAOX1_MOUSE]	-2.22515	7.42e-06	5.12932
P52825	Carnitine O-palmitoyltransferase 2, mitochondrial OS=Mus musculus OX=10090 GN=Cpt2 PE=1 SV=2 - [CPT2_MOUSE]	0.908421	7.68e-06	5.11482
Q8VCC2	Liver carboxylesterase 1 OS=Mus musculus OX=10090 GN=Ces1 PE=1 SV=1 - [EST1_MOUSE]	-1.95201	7.71e-06	5.11314
Q9D051	Pyruvate dehydrogenase E1 component subunit beta, mitochondrial OS=Mus musculus OX=10090 GN=Pdhb PE=1 SV=1 - [ODPB_MOUSE]	1.31789	8.73e-06	5.05919
Q9Z2G9	Oxidoreductase HTATIP2 OS=Mus musculus OX=10090 GN=Htatip2 PE=1 SV=3 - [HTAI2_MOUSE]	3.30393	9.68e-06	5.01413
Q8BMS1	Trifunctional enzyme subunit alpha, mitochondrial OS=Mus musculus OX=10090 GN=Hadha PE=1 SV=1 - [ECHA_MOUSE]	0.578046	9.71e-06	5.01295
P51881	ADP/ATP translocase 2 OS=Mus musculus OX=10090 GN=Slc25a5 PE=1 SV=3 - [ADT2_MOUSE]	1.24765	1.01e-05	4.99446
P28665	Murinoglobulin-1 OS=Mus musculus OX=10090 GN=Mug1 PE=1 SV=3 - [MUG1_MOUSE]	-4.38453	1.05e-05	4.98075
Q920A5	Retinoid-inducible serine carboxypeptidase OS=Mus musculus OX=10090 GN=Scpep1 PE=1 SV=2 - [RISC_MOUSE]	-5.39072	1.12e-05	4.94971
P20029	Endoplasmic reticulum chaperone BiP OS=Mus musculus OX=10090 GN=Hspa5 PE=1 SV=3 - [BIP_MOUSE]	-0.702827	1.12e-05	4.94971
P26443	Glutamate dehydrogenase 1, mitochondrial OS=Mus musculus OX=10090 GN=Glud1 PE=1 SV=1 - [DHE3_MOUSE]	0.522375	1.26e-05	4.89883
Q9DBT9	Dimethylglycine dehydrogenase, mitochondrial OS=Mus musculus OX=10090 GN=Dmgdh PE=1 SV=1 - [M2GD_MOUSE]	0.561341	1.29e-05	4.8884
Q8QZS1	3-hydroxyisobutyryl-CoA hydrolase, mitochondrial OS=Mus musculus OX=10090 GN=Hibch PE=1 SV=1 - [HIBCH_MOUSE]	1.41539	1.49e-05	4.82756
P49935	Pro-cathepsin H OS=Mus musculus OX=10090 GN=Ctsh PE=1 SV=2 - [CATH_MOUSE]	-3.03951	1.55e-05	4.80892
Q91YQ5	Dolichyl-diphosphooligosaccharide--protein glycosyltransferase subunit 1 OS=Mus musculus OX=10090 GN=Rpn1 PE=1 SV=1 - [RPN1_MOUSE]	-1.72676	1.59e-05	4.79825
P09103	Protein disulfide-isomerase OS=Mus musculus OX=10090 GN=P4hb PE=1 SV=2 - [PDIA1_MOUSE]	-0.678798	1.74e-05	4.75823
Q8VDJ3	Vigilin OS=Mus musculus OX=10090 GN=Hdlbp PE=1 SV=1 - [VIGLN_MOUSE]	-1.84437	2.05e-05	4.6886
Q64521	Glycerol-3-phosphate dehydrogenase, mitochondrial OS=Mus musculus OX=10090 GN=Gpd2 PE=1 SV=2 - [GPDM_MOUSE]	1.95889	2.35e-05	4.62882
P47738	Aldehyde dehydrogenase, mitochondrial OS=Mus musculus OX=10090 GN=Aldh2 PE=1 SV=1 - [ALDH2_MOUSE]	0.494193	2.36e-05	4.62765
P51660	Peroxisomal multifunctional enzyme type 2 OS=Mus musculus OX=10090 GN=Hsd17b4 PE=1 SV=3 - [DHB4_MOUSE]	-0.561461	2.37e-05	4.62434
Q03734	Serine protease inhibitor A3M OS=Mus musculus OX=10090 GN=Serpina3m PE=1 SV=2 - [SPA3M_MOUSE]	-6.33109	2.39e-05	4.62119
Q9JKR6	Hypoxia up-regulated protein 1 OS=Mus musculus OX=10090 GN=Hyou1 PE=1 SV=1 - [HYOU1_MOUSE]	-2.13807	2.51e-05	4.60006
A2ATU0	Probable 2-oxoglutarate dehydrogenase E1 component DHKTD1, mitochondrial OS=Mus musculus OX=10090 GN=Dhtkd1 PE=1 SV=1 - [DHTK1_MOUSE]	3.46466	3.56e-05	4.44867
O35488	Very long-chain acyl-CoA synthetase OS=Mus musculus OX=10090 GN=Slc27a2 PE=1 SV=2 - [S27A2_MOUSE]	-1.2634	4.03e-05	4.39471
Q99JB2	Stomatin-like protein 2, mitochondrial OS=Mus musculus OX=10090 GN=Stoml2 PE=1 SV=1 - [STML2_MOUSE]	1.84976	4.98e-05	4.30276
Q8JZQ2	AFG3-like protein 2 OS=Mus musculus OX=10090 GN=Afg3l2 PE=1 SV=1 - [AFG32_MOUSE]	3.25273	5.73e-05	4.24152
Q3ULD5	Methylcrotonoyl-CoA carboxylase beta chain, mitochondrial OS=Mus musculus OX=10090 GN=Mccc2 PE=1 SV=1 - [MCCB_MOUSE]	1.15399	5.82e-05	4.23524
P68040	Receptor of activated protein C kinase 1 OS=Mus musculus OX=10090 GN=Rack1 PE=1 SV=3 - [RACK1_MOUSE]	-1.31424	6.25e-05	4.20425
O35114	Lysosome membrane protein 2 OS=Mus musculus OX=10090 GN=Scarb2 PE=1 SV=3 - [SCRB2_MOUSE]	-3.62526	6.66e-05	4.17658
P07759	Serine protease inhibitor A3K OS=Mus musculus OX=10090 GN=Serpina3k PE=1 SV=2 - [SPA3K_MOUSE]	-5.10283	6.68e-05	4.17554
P70699	Lysosomal alpha-glucosidase OS=Mus musculus OX=10090 GN=Gaa PE=1 SV=2 - [LYAG_MOUSE]	-4.04824	7.27e-05	4.13864
Q9DCW4	Electron transfer flavoprotein subunit beta OS=Mus musculus OX=10090 GN=Etfb PE=1 SV=3 - [ETFB_MOUSE]	0.678056	8.79e-05	4.05619
Q9QWR8	Alpha-N-acetylgalactosaminidase OS=Mus musculus OX=10090 GN=Naga PE=1 SV=2 - [NAGAB_MOUSE]	-6.00268	9.83e-05	4.00724
Q60932	Voltage-dependent anion-selective channel protein 1 OS=Mus musculus OX=10090 GN=Vdac1 PE=1 SV=3 - [VDAC1_MOUSE]	1.13802	0.000107508	3.96856
P55096	ATP-binding cassette sub-family D member 3 OS=Mus musculus OX=10090 GN=Abcd3 PE=1 SV=2 - [ABCD3_MOUSE]	-0.756457	0.000111425	3.95302
Q3URE1	Malonate--CoA ligase ACSF3, mitochondrial OS=Mus musculus OX=10090 GN=Acsf3 PE=1 SV=2 - [ACSF3_MOUSE]	3.42571	0.000112289	3.94966
Q9Z0X1	Apoptosis-inducing factor 1, mitochondrial OS=Mus musculus OX=10090 GN=Aifm1 PE=1 SV=1 - [AIFM1_MOUSE]	0.827545	0.000113077	3.94662
Q9R112	Sulfide:quinone oxidoreductase, mitochondrial OS=Mus musculus OX=10090 GN=Sqor PE=1 SV=3 - [SQOR_MOUSE]	1.38666	0.000115399	3.9378
P12265	Beta-glucuronidase OS=Mus musculus OX=10090 GN=Gusb PE=1 SV=2 - [BGLR_MOUSE]	-6.00147	0.000118962	3.92459
O54749	Cytochrome P450 2J5 OS=Mus musculus OX=10090 GN=Cyp2j5 PE=1 SV=1 - [CP2J5_MOUSE]	-6.03365	0.000122399	3.91222
Q8BHN3	Neutral alpha-glucosidase AB OS=Mus musculus OX=10090 GN=Ganab PE=1 SV=1 - [GANAB_MOUSE]	-2.00224	0.000124328	3.90543
Q3UNZ8	Quinone oxidoreductase-like protein 2 OS=Mus musculus OX=10090 GN=Cryzl2 PE=1 SV=1 - [QORL2_MOUSE]	4.35472	0.000129641	3.88726
O88451	Retinol dehydrogenase 7 OS=Mus musculus OX=10090 GN=Rdh7 PE=1 SV=1 - [RDH7_MOUSE]	-1.55754	0.000129641	3.88726
P09671	Superoxide dismutase [Mn], mitochondrial OS=Mus musculus OX=10090 GN=Sod2 PE=1 SV=3 - [SODM_MOUSE]	0.996238	0.000156894	3.80439
P08003	Protein disulfide-isomerase A4 OS=Mus musculus OX=10090 GN=Pdia4 PE=1 SV=3 - [PDIA4_MOUSE]	-1.81751	0.000207969	3.682
P50136	2-oxoisovalerate dehydrogenase subunit alpha, mitochondrial OS=Mus musculus OX=10090 GN=Bckdha PE=1 SV=1 - [ODBA_MOUSE]	1.45744	0.000216429	3.66469
Q99MN9	Propionyl-CoA carboxylase beta chain, mitochondrial OS=Mus musculus OX=10090 GN=Pccb PE=1 SV=2 - [PCCB_MOUSE]	0.881192	0.000242923	3.61453
P50544	Very long-chain specific acyl-CoA dehydrogenase, mitochondrial OS=Mus musculus OX=10090 GN=Acadvl PE=1 SV=3 - [ACADV_MOUSE]	0.628297	0.000265742	3.57554
P01027	Complement C3 OS=Mus musculus OX=10090 GN=C3 PE=1 SV=3 - [CO3_MOUSE]	-2.47379	0.000269294	3.56977
Q3TCN2	Putative phospholipase B-like 2 OS=Mus musculus OX=10090 GN=Plbd2 PE=1 SV=2 - [PLBL2_MOUSE]	-5.7446	0.00030157	3.52061
Q9D6R2	Isocitrate dehydrogenase [NAD] subunit alpha, mitochondrial OS=Mus musculus OX=10090 GN=Idh3a PE=1 SV=1 - [IDH3A_MOUSE]	1.69815	0.000313283	3.50406
Q07417	Short-chain specific acyl-CoA dehydrogenase, mitochondrial OS=Mus musculus OX=10090 GN=Acads PE=1 SV=2 - [ACADS_MOUSE]	0.659476	0.000321895	3.49229
Q99JR1	Sideroflexin-1 OS=Mus musculus OX=10090 GN=Sfxn1 PE=1 SV=3 - [SFXN1_MOUSE]	2.07721	0.000324383	3.48894
P50172	Corticosteroid 11-beta-dehydrogenase isozyme 1 OS=Mus musculus OX=10090 GN=Hsd11b1 PE=1 SV=3 - [DHI1_MOUSE]	-1.66966	0.000330678	3.48059
P13707	Glycerol-3-phosphate dehydrogenase [NAD(+)], cytoplasmic OS=Mus musculus OX=10090 GN=Gpd1 PE=1 SV=3 - [GPDA_MOUSE]	-1.30433	0.000370801	3.43086
Q60759	Glutaryl-CoA dehydrogenase, mitochondrial OS=Mus musculus OX=10090 GN=Gcdh PE=1 SV=2 - [GCDH_MOUSE]	0.819209	0.000370801	3.43086
Q9R013	Cathepsin F OS=Mus musculus OX=10090 GN=Ctsf PE=1 SV=1 - [CATF_MOUSE]	-5.64548	0.00037711	3.42353
Q8VDN2	Sodium/potassium-transporting ATPase subunit alpha-1 OS=Mus musculus OX=10090 GN=Atp1a1 PE=1 SV=1 - [AT1A1_MOUSE]	-5.69636	0.00037711	3.42353
P99027	60S acidic ribosomal protein P2 OS=Mus musculus OX=10090 GN=Rplp2 PE=1 SV=3 - [RLA2_MOUSE]	-1.28531	0.000413927	3.38308
P62908	40S ribosomal protein S3 OS=Mus musculus OX=10090 GN=Rps3 PE=1 SV=1 - [RS3_MOUSE]	-1.60448	0.00042974	3.36679
Q925I1	ATPase family AAA domain-containing protein 3 OS=Mus musculus OX=10090 GN=Atad3 PE=1 SV=1 - [ATAD3_MOUSE]	1.57061	0.000492415	3.30767
O09174	Alpha-methylacyl-CoA racemase OS=Mus musculus OX=10090 GN=Amacr PE=1 SV=4 - [AMACR_MOUSE]	-1.40056	0.000493601	3.30662
P52196	Thiosulfate sulfurtransferase OS=Mus musculus OX=10090 GN=Tst PE=1 SV=3 - [THTR_MOUSE]	0.570258	0.000513671	3.28932
O88587	Catechol O-methyltransferase OS=Mus musculus OX=10090 GN=Comt PE=1 SV=2 - [COMT_MOUSE]	-5.2944	0.000525226	3.27965
P24270	Catalase OS=Mus musculus OX=10090 GN=Cat PE=1 SV=4 - [CATA_MOUSE]	-0.578489	0.000555072	3.25565
P62897	Cytochrome c, somatic OS=Mus musculus OX=10090 GN=Cycs PE=1 SV=2 - [CYC_MOUSE]	1.05222	0.000588993	3.22989
P61922	4-aminobutyrate aminotransferase, mitochondrial OS=Mus musculus OX=10090 GN=Abat PE=1 SV=1 - [GABT_MOUSE]	0.531188	0.000603409	3.21939
Q99J39	Malonyl-CoA decarboxylase, mitochondrial OS=Mus musculus OX=10090 GN=Mlycd PE=1 SV=1 - [DCMC_MOUSE]	1.59535	0.000615257	3.21094
O89023	Tripeptidyl-peptidase 1 OS=Mus musculus OX=10090 GN=Tpp1 PE=1 SV=2 - [TPP1_MOUSE]	-1.39014	0.000662446	3.17885
Q9DBM2	Peroxisomal bifunctional enzyme OS=Mus musculus OX=10090 GN=Ehhadh PE=1 SV=4 - [ECHP_MOUSE]	-0.436655	0.000694807	3.15814
Q6P3A8	2-oxoisovalerate dehydrogenase subunit beta, mitochondrial OS=Mus musculus OX=10090 GN=Bckdhb PE=1 SV=2 - [ODBB_MOUSE]	1.04111	0.000699544	3.15518
Q60931	Voltage-dependent anion-selective channel protein 3 OS=Mus musculus OX=10090 GN=Vdac3 PE=1 SV=1 - [VDAC3_MOUSE]	1.24537	0.00075029	3.12477
P62717	60S ribosomal protein L18a OS=Mus musculus OX=10090 GN=Rpl18a PE=1 SV=1 - [RL18A_MOUSE]	-5.47372	0.00075029	3.12477
Q9DBN5	Lon protease homolog 2, peroxisomal OS=Mus musculus OX=10090 GN=Lonp2 PE=1 SV=1 - [LONP2_MOUSE]	-1.65634	0.000757643	3.12054
Q99LP6	GrpE protein homolog 1, mitochondrial OS=Mus musculus OX=10090 GN=Grpel1 PE=1 SV=1 - [GRPE1_MOUSE]	1.53283	0.000827971	3.08198
Q8JZR0	Long-chain-fatty-acid--CoA ligase 5 OS=Mus musculus OX=10090 GN=Acsl5 PE=1 SV=1 - [ACSL5_MOUSE]	-1.44332	0.000893483	3.04891
Q91VA0	Acyl-coenzyme A synthetase ACSM1, mitochondrial OS=Mus musculus OX=10090 GN=Acsm1 PE=1 SV=1 - [ACSM1_MOUSE]	0.467804	0.000893483	3.04891
Q9WVJ3	Carboxypeptidase Q OS=Mus musculus OX=10090 GN=Cpq PE=1 SV=1 - [CBPQ_MOUSE]	-4.55477	0.000936429	3.02853
Q05117	Tartrate-resistant acid phosphatase type 5 OS=Mus musculus OX=10090 GN=Acp5 PE=1 SV=2 - [PPA5_MOUSE]	-4.4453	0.000963619	3.01609
P70404	Isocitrate dehydrogenase [NAD] subunit gamma 1, mitochondrial OS=Mus musculus OX=10090 GN=Idh3g PE=1 SV=1 - [IDHG1_MOUSE]	2.08114	0.000994809	3.00226
P11725	Ornithine transcarbamylase, mitochondrial OS=Mus musculus OX=10090 GN=Otc PE=1 SV=1 - [OTC_MOUSE]	0.437283	0.00100011	2.99995
Q9CRB3	5-hydroxyisourate hydrolase OS=Mus musculus OX=10090 GN=Urah PE=1 SV=1 - [HIUH_MOUSE]	-1.70256	0.00102455	2.98947
Q8QZT1	Acetyl-CoA acetyltransferase, mitochondrial OS=Mus musculus OX=10090 GN=Acat1 PE=1 SV=1 - [THIL_MOUSE]	0.566373	0.00102455	2.98947
Q99LC3	NADH dehydrogenase [ubiquinone] 1 alpha subcomplex subunit 10, mitochondrial OS=Mus musculus OX=10090 GN=Ndufa10 PE=1 SV=1 - [NDUAA_MOUSE]	-2.56951	0.00104915	2.97916
P12791	Cytochrome P450 2B10 OS=Mus musculus OX=10090 GN=Cyp2b10 PE=1 SV=1 - [CP2BA_MOUSE]	5.16525	0.00113349	2.94558
P29758	Ornithine aminotransferase, mitochondrial OS=Mus musculus OX=10090 GN=Oat PE=1 SV=1 - [OAT_MOUSE]	0.45101	0.00116556	2.93347
Q91VR2	ATP synthase subunit gamma, mitochondrial OS=Mus musculus OX=10090 GN=Atp5f1c PE=1 SV=1 - [ATPG_MOUSE]	0.812796	0.00119358	2.92315
Q99MZ7	Peroxisomal trans-2-enoyl-CoA reductase OS=Mus musculus OX=10090 GN=Pecr PE=1 SV=1 - [PECR_MOUSE]	-0.953413	0.00126537	2.89778
Q9DB73	NADH-cytochrome b5 reductase 1 OS=Mus musculus OX=10090 GN=Cyb5r1 PE=1 SV=1 - [NB5R1_MOUSE]	5.50447	0.00145725	2.83646
Q63886	UDP-glucuronosyltransferase 1A1 OS=Mus musculus OX=10090 GN=Ugt1a1 PE=1 SV=2 - [UD11_MOUSE]	-0.798931	0.00148138	2.82933
Q8BYL4	Tyrosine--tRNA ligase, mitochondrial OS=Mus musculus OX=10090 GN=Yars2 PE=1 SV=2 - [SYYM_MOUSE]	5.55959	0.00152094	2.81789
P47911	60S ribosomal protein L6 OS=Mus musculus OX=10090 GN=Rpl6 PE=1 SV=3 - [RL6_MOUSE]	-1.42689	0.00152494	2.81675
P53395	Lipoamide acyltransferase component of branched-chain alpha-keto acid dehydrogenase complex, mitochondrial OS=Mus musculus OX=10090 GN=Dbt PE=1 SV=2 - [ODB2_MOUSE]	0.874579	0.00156568	2.8053
Q9EQ20	Methylmalonate-semialdehyde dehydrogenase [acylating], mitochondrial OS=Mus musculus OX=10090 GN=Aldh6a1 PE=1 SV=1 - [MMSA_MOUSE]	0.464382	0.00156568	2.8053
P26043	Radixin OS=Mus musculus OX=10090 GN=Rdx PE=1 SV=3 - [RADI_MOUSE]	-5.02338	0.00161558	2.79167
Q8K370	Acyl-CoA dehydrogenase family member 10 OS=Mus musculus OX=10090 GN=Acad10 PE=1 SV=1 - [ACD10_MOUSE]	1.72046	0.0017022	2.76899
Q922D8	C-1-tetrahydrofolate synthase, cytoplasmic OS=Mus musculus OX=10090 GN=Mthfd1 PE=1 SV=4 - [C1TC_MOUSE]	-1.59305	0.00171095	2.76676
P45952	Medium-chain specific acyl-CoA dehydrogenase, mitochondrial OS=Mus musculus OX=10090 GN=Acadm PE=1 SV=1 - [ACADM_MOUSE]	0.731332	0.00173626	2.76039
Q62452	UDP-glucuronosyltransferase 1A9 OS=Mus musculus OX=10090 GN=Ugt1a9 PE=1 SV=3 - [UD19_MOUSE]	-0.774226	0.0018989	2.7215
P19157	Glutathione S-transferase P 1 OS=Mus musculus OX=10090 GN=Gstp1 PE=1 SV=2 - [GSTP1_MOUSE]	-3.23236	0.00193822	2.7126
Q99KR7	Peptidyl-prolyl cis-trans isomerase F, mitochondrial OS=Mus musculus OX=10090 GN=Ppif PE=1 SV=1 - [PPIF_MOUSE]	1.87649	0.00200323	2.69827
Q9CPR4	60S ribosomal protein L17 OS=Mus musculus OX=10090 GN=Rpl17 PE=1 SV=3 - [RL17_MOUSE]	-2.466	0.00200323	2.69827
Q921X9	Protein disulfide-isomerase A5 OS=Mus musculus OX=10090 GN=Pdia5 PE=1 SV=1 - [PDIA5_MOUSE]	-2.76733	0.00215196	2.66717
Q99MR8	Methylcrotonoyl-CoA carboxylase subunit alpha, mitochondrial OS=Mus musculus OX=10090 GN=Mccc1 PE=1 SV=2 - [MCCA_MOUSE]	0.834617	0.00215196	2.66717
P62267	40S ribosomal protein S23 OS=Mus musculus OX=10090 GN=Rps23 PE=1 SV=3 - [RS23_MOUSE]	-3.11096	0.0021594	2.66567
Q8BWT1	3-ketoacyl-CoA thiolase, mitochondrial OS=Mus musculus OX=10090 GN=Acaa2 PE=1 SV=3 - [THIM_MOUSE]	0.336589	0.00225879	2.64612
Q80XL6	Acyl-CoA dehydrogenase family member 11 OS=Mus musculus OX=10090 GN=Acad11 PE=1 SV=2 - [ACD11_MOUSE]	-1.37652	0.0023013	2.63803
P23953	Carboxylesterase 1C OS=Mus musculus OX=10090 GN=Ces1c PE=1 SV=4 - [EST1C_MOUSE]	-3.24134	0.00246206	2.6087
Q9DBW0	Cytochrome P450 4V2 OS=Mus musculus OX=10090 GN=Cyp4v2 PE=1 SV=1 - [CP4V2_MOUSE]	-5.11998	0.00247363	2.60666
O09159	Lysosomal alpha-mannosidase OS=Mus musculus OX=10090 GN=Man2b1 PE=1 SV=4 - [MA2B1_MOUSE]	-3.38524	0.00251372	2.59968
Q8K2B3	Succinate dehydrogenase [ubiquinone] flavoprotein subunit, mitochondrial OS=Mus musculus OX=10090 GN=Sdha PE=1 SV=1 - [SDHA_MOUSE]	0.639217	0.00256181	2.59145
Q8K0D5	Elongation factor G, mitochondrial OS=Mus musculus OX=10090 GN=Gfm1 PE=1 SV=1 - [EFGM_MOUSE]	3.22446	0.00273449	2.56312
P17439	Lysosomal acid glucosylceramidase OS=Mus musculus OX=10090 GN=Gba PE=1 SV=1 - [GLCM_MOUSE]	-5.15395	0.00273449	2.56312
P51658	Estradiol 17-beta-dehydrogenase 2 OS=Mus musculus OX=10090 GN=Hsd17b2 PE=1 SV=2 - [DHB2_MOUSE]	-4.78279	0.00275626	2.55968
P14115	60S ribosomal protein L27a OS=Mus musculus OX=10090 GN=Rpl27a PE=1 SV=5 - [RL27A_MOUSE]	-4.77324	0.00275626	2.55968
Q8VCI0	Phospholipase B-like 1 OS=Mus musculus OX=10090 GN=Plbd1 PE=1 SV=1 - [PLBL1_MOUSE]	-4.23305	0.00275626	2.55968
Q9WV54	Acid ceramidase OS=Mus musculus OX=10090 GN=Asah1 PE=1 SV=1 - [ASAH1_MOUSE]	-4.19091	0.00292722	2.53355
Q9WV68	Peroxisomal 2,4-dienoyl-CoA reductase [(3E)-enoyl-CoA-producing] OS=Mus musculus OX=10090 GN=Decr2 PE=1 SV=1 - [DECR2_MOUSE]	-1.03552	0.00294208	2.53135
P67984	60S ribosomal protein L22 OS=Mus musculus OX=10090 GN=Rpl22 PE=1 SV=2 - [RL22_MOUSE]	-4.12282	0.00305682	2.51473
Q2TPA8	Hydroxysteroid dehydrogenase-like protein 2 OS=Mus musculus OX=10090 GN=Hsdl2 PE=1 SV=1 - [HSDL2_MOUSE]	1.14383	0.00311254	2.50689
Q9D0M3	Cytochrome c1, heme protein, mitochondrial OS=Mus musculus OX=10090 GN=Cyc1 PE=1 SV=1 - [CY1_MOUSE]	0.862836	0.00320016	2.49483
Q60991	Cytochrome P450 7B1 OS=Mus musculus OX=10090 GN=Cyp7b1 PE=1 SV=2 - [CP7B1_MOUSE]	-2.20181	0.0034982	2.45616
Q9CQE1	Protein NipSnap homolog 3B OS=Mus musculus OX=10090 GN=Nipsnap3b PE=1 SV=1 - [NPS3B_MOUSE]	1.2932	0.00357417	2.44682
Q791V5	Mitochondrial carrier homolog 2 OS=Mus musculus OX=10090 GN=Mtch2 PE=1 SV=1 - [MTCH2_MOUSE]	1.53877	0.00358582	2.44541
Q8BMF4	Dihydrolipoyllysine-residue acetyltransferase component of pyruvate dehydrogenase complex, mitochondrial OS=Mus musculus OX=10090 GN=Dlat PE=1 SV=2 - [ODP2_MOUSE]	1.11398	0.00358786	2.44516
Q91YT0	NADH dehydrogenase [ubiquinone] flavoprotein 1, mitochondrial OS=Mus musculus OX=10090 GN=Ndufv1 PE=1 SV=1 - [NDUV1_MOUSE]	-1.66165	0.00362819	2.44031
Q9CQR4	Acyl-coenzyme A thioesterase 13 OS=Mus musculus OX=10090 GN=Acot13 PE=1 SV=1 - [ACO13_MOUSE]	1.61529	0.0036921	2.43273
Q8VCW8	Medium-chain acyl-CoA ligase ACSF2, mitochondrial OS=Mus musculus OX=10090 GN=Acsf2 PE=1 SV=1 - [ACSF2_MOUSE]	0.514575	0.00373231	2.42802
P16675	Lysosomal protective protein OS=Mus musculus OX=10090 GN=Ctsa PE=1 SV=1 - [PPGB_MOUSE]	-1.64141	0.00410214	2.38699
P47962	60S ribosomal protein L5 OS=Mus musculus OX=10090 GN=Rpl5 PE=1 SV=3 - [RL5_MOUSE]	-2.12385	0.00414177	2.38281
Q9WUZ9	Ectonucleoside triphosphate diphosphohydrolase 5 OS=Mus musculus OX=10090 GN=Entpd5 PE=1 SV=1 - [ENTP5_MOUSE]	-1.9835	0.00435733	2.36078
P24457	Cytochrome P450 2D11 OS=Mus musculus OX=10090 GN=Cyp2d11 PE=2 SV=2 - [CP2DB_MOUSE]	-2.87742	0.00449704	2.34707
P35980	60S ribosomal protein L18 OS=Mus musculus OX=10090 GN=Rpl18 PE=1 SV=3 - [RL18_MOUSE]	-2.73116	0.00449704	2.34707
Q8CC88	von Willebrand factor A domain-containing protein 8 OS=Mus musculus OX=10090 GN=Vwa8 PE=1 SV=2 - [VWA8_MOUSE]	1.25619	0.00455782	2.34124
P24369	Peptidyl-prolyl cis-trans isomerase B OS=Mus musculus OX=10090 GN=Ppib PE=1 SV=2 - [PPIB_MOUSE]	-1.64642	0.00462915	2.3345
Q3UQ84	Threonine--tRNA ligase, mitochondrial OS=Mus musculus OX=10090 GN=Tars2 PE=1 SV=1 - [SYTM_MOUSE]	4.70412	0.00479453	2.31925
Q9WTP7	GTP:AMP phosphotransferase AK3, mitochondrial OS=Mus musculus OX=10090 GN=Ak3 PE=1 SV=3 - [KAD3_MOUSE]	0.791566	0.00480998	2.31786
Q9WUM5	Succinate--CoA ligase [ADP/GDP-forming] subunit alpha, mitochondrial OS=Mus musculus OX=10090 GN=Suclg1 PE=1 SV=4 - [SUCA_MOUSE]	0.747591	0.00482962	2.31609
O35857	Mitochondrial import inner membrane translocase subunit TIM44 OS=Mus musculus OX=10090 GN=Timm44 PE=1 SV=2 - [TIM44_MOUSE]	2.33828	0.00492544	2.30755
P97493	Thioredoxin, mitochondrial OS=Mus musculus OX=10090 GN=Txn2 PE=1 SV=1 - [THIOM_MOUSE]	2.271	0.00494935	2.30545
P16015	Carbonic anhydrase 3 OS=Mus musculus OX=10090 GN=Ca3 PE=1 SV=3 - [CAH3_MOUSE]	-4.87431	0.00509414	2.29293
Q5XG73	Acyl-CoA-binding domain-containing protein 5 OS=Mus musculus OX=10090 GN=Acbd5 PE=1 SV=1 - [ACBD5_MOUSE]	-1.55679	0.00547829	2.26135
O35386	Phytanoyl-CoA dioxygenase, peroxisomal OS=Mus musculus OX=10090 GN=Phyh PE=1 SV=1 - [PAHX_MOUSE]	-0.962801	0.00547829	2.26135
P52430	Serum paraoxonase/arylesterase 1 OS=Mus musculus OX=10090 GN=Pon1 PE=1 SV=2 - [PON1_MOUSE]	-1.74643	0.00605511	2.21788
Q8R086	Sulfite oxidase, mitochondrial OS=Mus musculus OX=10090 GN=Suox PE=1 SV=2 - [SUOX_MOUSE]	0.718763	0.00606918	2.21687
Q8JZZ0	UDP-glucuronosyltransferase 3A2 OS=Mus musculus OX=10090 GN=Ugt3a2 PE=1 SV=2 - [UD3A2_MOUSE]	-3.24067	0.00635045	2.1972
Q9D6Y7	Mitochondrial peptide methionine sulfoxide reductase OS=Mus musculus OX=10090 GN=Msra PE=1 SV=1 - [MSRA_MOUSE]	1.85828	0.00635045	2.1972
O88668	Protein CREG1 OS=Mus musculus OX=10090 GN=Creg1 PE=1 SV=1 - [CREG1_MOUSE]	-2.91673	0.00635777	2.1967
Q64464	Cytochrome P450 3A13 OS=Mus musculus OX=10090 GN=Cyp3a13 PE=1 SV=1 - [CP3AD_MOUSE]	-3.87587	0.00641314	2.19293
Q9ET22	Dipeptidyl peptidase 2 OS=Mus musculus OX=10090 GN=Dpp7 PE=1 SV=2 - [DPP2_MOUSE]	-2.95982	0.00641566	2.19276
P48758	Carbonyl reductase [NADPH] 1 OS=Mus musculus OX=10090 GN=Cbr1 PE=1 SV=3 - [CBR1_MOUSE]	4.93217	0.00650214	2.18694
P52503	NADH dehydrogenase [ubiquinone] iron-sulfur protein 6, mitochondrial OS=Mus musculus OX=10090 GN=Ndufs6 PE=1 SV=2 - [NDUS6_MOUSE]	-4.82368	0.00682733	2.16575
Q91WK1	SPRY domain-containing protein 4 OS=Mus musculus OX=10090 GN=Spryd4 PE=1 SV=1 - [SPRY4_MOUSE]	5.03535	0.00694436	2.15837
P07724	Albumin OS=Mus musculus OX=10090 GN=Alb PE=1 SV=3 - [ALBU_MOUSE]	-0.787522	0.00712416	2.14727
P00329	Alcohol dehydrogenase 1 OS=Mus musculus OX=10090 GN=Adh1 PE=1 SV=2 - [ADH1_MOUSE]	-3.47285	0.00770793	2.11306
P27659	60S ribosomal protein L3 OS=Mus musculus OX=10090 GN=Rpl3 PE=1 SV=3 - [RL3_MOUSE]	-1.97881	0.00774688	2.11087
P97351	40S ribosomal protein S3a OS=Mus musculus OX=10090 GN=Rps3a PE=1 SV=3 - [RS3A_MOUSE]	-2.83131	0.00779575	2.10814
P45878	Peptidyl-prolyl cis-trans isomerase FKBP2 OS=Mus musculus OX=10090 GN=Fkbp2 PE=1 SV=1 - [FKBP2_MOUSE]	-4.68481	0.00783924	2.10573
Q99LC9	Peroxisome assembly factor 2 OS=Mus musculus OX=10090 GN=Pex6 PE=1 SV=1 - [PEX6_MOUSE]	-4.71426	0.00786301	2.10441
Q8CFA2	Aminomethyltransferase, mitochondrial OS=Mus musculus OX=10090 GN=Amt PE=1 SV=1 - [GCST_MOUSE]	2.66011	0.00827799	2.08208
Q9CR98	Protein FAM136A OS=Mus musculus OX=10090 GN=Fam136a PE=1 SV=1 - [F136A_MOUSE]	2.51219	0.00827799	2.08208
P97872	Flavin-containing monooxygenase 5 OS=Mus musculus OX=10090 GN=Fmo5 PE=1 SV=4 - [FMO5_MOUSE]	-0.767052	0.00827799	2.08208
P14206	40S ribosomal protein SA OS=Mus musculus OX=10090 GN=Rpsa PE=1 SV=4 - [RSSA_MOUSE]	-1.07524	0.00849877	2.07064
Q9WU79	Proline dehydrogenase 1, mitochondrial OS=Mus musculus OX=10090 GN=Prodh PE=1 SV=2 - [PROD_MOUSE]	0.812406	0.00854838	2.06812
Q91V92	ATP-citrate synthase OS=Mus musculus OX=10090 GN=Acly PE=1 SV=1 - [ACLY_MOUSE]	-4.29323	0.00877644	2.05668
Q9Z2I9	Succinate--CoA ligase [ADP-forming] subunit beta, mitochondrial OS=Mus musculus OX=10090 GN=Sucla2 PE=1 SV=2 - [SUCB1_MOUSE]	0.773771	0.00903038	2.04429
O89017	Legumain OS=Mus musculus OX=10090 GN=Lgmn PE=1 SV=1 - [LGMN_MOUSE]	-1.71993	0.00910151	2.04089
P56657	Cytochrome P450 2C40 OS=Mus musculus OX=10090 GN=Cyp2c40 PE=1 SV=2 - [CP240_MOUSE]	-4.4774	0.00922905	2.03484
Q91W90	Thioredoxin domain-containing protein 5 OS=Mus musculus OX=10090 GN=Txndc5 PE=1 SV=2 - [TXND5_MOUSE]	-3.90905	0.00936755	2.02837
Q9D2G2	Dihydrolipoyllysine-residue succinyltransferase component of 2-oxoglutarate dehydrogenase complex, mitochondrial OS=Mus musculus OX=10090 GN=Dlst PE=1 SV=1 - [ODO2_MOUSE]	0.684652	0.00951891	2.02141
Q9WUU7	Cathepsin Z OS=Mus musculus OX=10090 GN=Ctsz PE=1 SV=1 - [CATZ_MOUSE]	-1.39425	0.00983584	2.00719
Q99L04	Dehydrogenase/reductase SDR family member 1 OS=Mus musculus OX=10090 GN=Dhrs1 PE=1 SV=1 - [DHRS1_MOUSE]	-2.62024	0.00988386	2.00507
P58281	Dynamin-like 120 kDa protein, mitochondrial OS=Mus musculus OX=10090 GN=Opa1 PE=1 SV=1 - [OPA1_MOUSE]	-3.26556	0.00998873	2.00049
Q9DBG1	Sterol 26-hydroxylase, mitochondrial OS=Mus musculus OX=10090 GN=Cyp27a1 PE=1 SV=1 - [CP27A_MOUSE]	-0.722695	0.0102278	1.99022
Q64FW2	All-trans-retinol 13,14-reductase OS=Mus musculus OX=10090 GN=Retsat PE=1 SV=3 - [RETST_MOUSE]	-4.58966	0.0103935	1.98324
P25444	40S ribosomal protein S2 OS=Mus musculus OX=10090 GN=Rps2 PE=1 SV=3 - [RS2_MOUSE]	-1.50579	0.0106842	1.97126
P67778	Prohibitin OS=Mus musculus OX=10090 GN=Phb PE=1 SV=1 - [PHB_MOUSE]	0.923263	0.0110274	1.95753
Q8CFX1	GDH/6PGL endoplasmic bifunctional protein OS=Mus musculus OX=10090 GN=H6pd PE=1 SV=2 - [G6PE_MOUSE]	-3.01788	0.0111419	1.95304
Q8BIG7	Catechol O-methyltransferase domain-containing protein 1 OS=Mus musculus OX=10090 GN=Comtd1 PE=1 SV=1 - [CMTD1_MOUSE]	4.88433	0.0111419	1.95304
P14869	60S acidic ribosomal protein P0 OS=Mus musculus OX=10090 GN=Rplp0 PE=1 SV=3 - [RLA0_MOUSE]	-1.24257	0.0111997	1.95079
P12710	Fatty acid-binding protein, liver OS=Mus musculus OX=10090 GN=Fabp1 PE=1 SV=2 - [FABPL_MOUSE]	-3.9372	0.011355	1.94481
Q9CQJ8	NADH dehydrogenase [ubiquinone] 1 beta subcomplex subunit 9 OS=Mus musculus OX=10090 GN=Ndufb9 PE=1 SV=3 - [NDUB9_MOUSE]	-3.31695	0.011355	1.94481
Q8BWF0	Succinate-semialdehyde dehydrogenase, mitochondrial OS=Mus musculus OX=10090 GN=Aldh5a1 PE=1 SV=1 - [SSDH_MOUSE]	0.815922	0.0113954	1.94327
Q9WUR9	Adenylate kinase 4, mitochondrial OS=Mus musculus OX=10090 GN=Ak4 PE=1 SV=1 - [KAD4_MOUSE]	2.10093	0.0117834	1.92873
Q9DCT2	NADH dehydrogenase [ubiquinone] iron-sulfur protein 3, mitochondrial OS=Mus musculus OX=10090 GN=Ndufs3 PE=1 SV=2 - [NDUS3_MOUSE]	-1.94296	0.0122534	1.91174
P46978	Dolichyl-diphosphooligosaccharide--protein glycosyltransferase subunit STT3A OS=Mus musculus OX=10090 GN=Stt3a PE=1 SV=1 - [STT3A_MOUSE]	-4.52889	0.0122806	1.91078
Q8R4N0	Citramalyl-CoA lyase, mitochondrial OS=Mus musculus OX=10090 GN=Clybl PE=1 SV=2 - [CLYBL_MOUSE]	1.53051	0.0122806	1.91078
Q9JHW2	Omega-amidase NIT2 OS=Mus musculus OX=10090 GN=Nit2 PE=1 SV=1 - [NIT2_MOUSE]	1.21556	0.0122806	1.91078
Q99LC5	Electron transfer flavoprotein subunit alpha, mitochondrial OS=Mus musculus OX=10090 GN=Etfa PE=1 SV=2 - [ETFA_MOUSE]	0.455682	0.0122806	1.91078
Q8R104	NAD-dependent protein deacetylase sirtuin-3 OS=Mus musculus OX=10090 GN=Sirt3 PE=1 SV=2 - [SIR3_MOUSE]	4.72695	0.0129855	1.88654
Q9DC61	Mitochondrial-processing peptidase subunit alpha OS=Mus musculus OX=10090 GN=Pmpca PE=1 SV=1 - [MPPA_MOUSE]	1.70421	0.0129855	1.88654
Q9CZW5	Mitochondrial import receptor subunit TOM70 OS=Mus musculus OX=10090 GN=Tomm70 PE=1 SV=2 - [TOM70_MOUSE]	1.13719	0.0130164	1.88551
O55125	Protein NipSnap homolog 1 OS=Mus musculus OX=10090 GN=Nipsnap1 PE=1 SV=1 - [NIPS1_MOUSE]	0.564116	0.0135307	1.86868
Q8CHQ9	N-acetyltransferase family 8 member 2 OS=Mus musculus OX=10090 GN=Nat8f2 PE=1 SV=1 - [NT8F2_MOUSE]	-3.15622	0.0137214	1.8626
Q61207	Prosaposin OS=Mus musculus OX=10090 GN=Psap PE=1 SV=2 - [SAP_MOUSE]	-0.859281	0.0140711	1.85167
Q6GQT9	Nodal modulator 1 OS=Mus musculus OX=10090 GN=Nomo1 PE=1 SV=1 - [NOMO1_MOUSE]	-4.54626	0.0143203	1.84405
Q9D6J5	NADH dehydrogenase [ubiquinone] 1 beta subcomplex subunit 8, mitochondrial OS=Mus musculus OX=10090 GN=Ndufb8 PE=1 SV=1 - [NDUB8_MOUSE]	-3.54867	0.0148316	1.82881
P03921	NADH-ubiquinone oxidoreductase chain 5 OS=Mus musculus OX=10090 GN=Mtnd5 PE=1 SV=3 - [NU5M_MOUSE]	-4.59235	0.0148316	1.82881
Q59J78	NADH dehydrogenase [ubiquinone] 1 alpha subcomplex assembly factor 2 OS=Mus musculus OX=10090 GN=Ndufaf2 PE=1 SV=1 - [NDUF2_MOUSE]	4.13943	0.0150419	1.8227
P62082	40S ribosomal protein S7 OS=Mus musculus OX=10090 GN=Rps7 PE=2 SV=1 - [RS7_MOUSE]	-1.19837	0.0150745	1.82176
Q9CXT8	Mitochondrial-processing peptidase subunit beta OS=Mus musculus OX=10090 GN=Pmpcb PE=1 SV=1 - [MPPB_MOUSE]	2.51443	0.0151147	1.8206
O35129	Prohibitin-2 OS=Mus musculus OX=10090 GN=Phb2 PE=1 SV=1 - [PHB2_MOUSE]	0.999734	0.0151147	1.8206
Q9D8S4	Oligoribonuclease, mitochondrial OS=Mus musculus OX=10090 GN=Rexo2 PE=1 SV=2 - [ORN_MOUSE]	3.64695	0.0152002	1.81815
Q3UFF7	Lysophospholipase-like protein 1 OS=Mus musculus OX=10090 GN=Lyplal1 PE=1 SV=3 - [LYPL1_MOUSE]	4.15237	0.0153098	1.81503
Q8VCM8	Nicalin OS=Mus musculus OX=10090 GN=Ncln PE=1 SV=2 - [NCLN_MOUSE]	-4.41881	0.0157554	1.80257
Q80WJ7	Protein LYRIC OS=Mus musculus OX=10090 GN=Mtdh PE=1 SV=1 - [LYRIC_MOUSE]	-4.47469	0.0157834	1.8018
Q61990	Poly(rC)-binding protein 2 OS=Mus musculus OX=10090 GN=Pcbp2 PE=1 SV=1 - [PCBP2_MOUSE]	-4.47469	0.0157834	1.8018
Q8BSF4	Phosphatidylserine decarboxylase proenzyme, mitochondrial OS=Mus musculus OX=10090 GN=Pisd PE=2 SV=1 - [PISD_MOUSE]	4.56093	0.0158632	1.79961
P54869	Hydroxymethylglutaryl-CoA synthase, mitochondrial OS=Mus musculus OX=10090 GN=Hmgcs2 PE=1 SV=2 - [HMCS2_MOUSE]	0.295646	0.0161522	1.79177
Q99LX0	Parkinson disease protein 7 homolog OS=Mus musculus OX=10090 GN=Park7 PE=1 SV=1 - [PARK7_MOUSE]	2.40933	0.0163791	1.78571
O55022	Membrane-associated progesterone receptor component 1 OS=Mus musculus OX=10090 GN=Pgrmc1 PE=1 SV=4 - [PGRC1_MOUSE]	-0.913326	0.0165407	1.78145
Q9CZ42	ATP-dependent (S)-NAD(P)H-hydrate dehydratase OS=Mus musculus OX=10090 GN=Naxd PE=1 SV=1 - [NNRD_MOUSE]	3.2073	0.0165877	1.78021
P70347	TRAF family member-associated NF-kappa-B activator OS=Mus musculus OX=10090 GN=Tank PE=1 SV=1 - [TANK_MOUSE]	-4.45003	0.0170779	1.76757
Q9D110	5-formyltetrahydrofolate cyclo-ligase OS=Mus musculus OX=10090 GN=Mthfs PE=2 SV=2 - [MTHFS_MOUSE]	4.56533	0.0171768	1.76506
Q9CR84	ATP synthase F(0) complex subunit C1, mitochondrial OS=Mus musculus OX=10090 GN=Atp5mc1 PE=1 SV=1 - [AT5G1_MOUSE]	1.18815	0.0171768	1.76506
Q9DBK0	Acetyl-coenzyme A thioesterase OS=Mus musculus OX=10090 GN=Acot12 PE=1 SV=1 - [ACO12_MOUSE]	-4.4824	0.0171768	1.76506
P61255	60S ribosomal protein L26 OS=Mus musculus OX=10090 GN=Rpl26 PE=1 SV=1 - [RL26_MOUSE]	-4.40573	0.0171768	1.76506
Q6ZWY3	40S ribosomal protein S27-like OS=Mus musculus OX=10090 GN=Rps27l PE=1 SV=3 - [RS27L_MOUSE]	-4.3963	0.0171768	1.76506
Q99PL5	Ribosome-binding protein 1 OS=Mus musculus OX=10090 GN=Rrbp1 PE=1 SV=2 - [RRBP1_MOUSE]	-1.07507	0.0171845	1.76486
Q9CR57	60S ribosomal protein L14 OS=Mus musculus OX=10090 GN=Rpl14 PE=1 SV=3 - [RL14_MOUSE]	-3.13711	0.0172401	1.76346
Q8C165	N-fatty-acyl-amino acid synthase/hydrolase PM20D1 OS=Mus musculus OX=10090 GN=Pm20d1 PE=1 SV=1 - [P20D1_MOUSE]	-3.50647	0.0172401	1.76346
P21614	Vitamin D-binding protein OS=Mus musculus OX=10090 GN=Gc PE=1 SV=2 - [VTDB_MOUSE]	-1.98205	0.0180389	1.74379
P37040	NADPH--cytochrome P450 reductase OS=Mus musculus OX=10090 GN=Por PE=1 SV=2 - [NCPR_MOUSE]	-0.991636	0.0185403	1.73188
Q91VM9	Inorganic pyrophosphatase 2, mitochondrial OS=Mus musculus OX=10090 GN=Ppa2 PE=1 SV=1 - [IPYR2_MOUSE]	1.3297	0.0191891	1.71695
Q9D880	Mitochondrial import inner membrane translocase subunit TIM50 OS=Mus musculus OX=10090 GN=Timm50 PE=1 SV=1 - [TIM50_MOUSE]	1.71918	0.019443	1.71124
P10126	Elongation factor 1-alpha 1 OS=Mus musculus OX=10090 GN=Eef1a1 PE=1 SV=3 - [EF1A1_MOUSE]	-0.541583	0.019443	1.71124
Q91WD5	NADH dehydrogenase [ubiquinone] iron-sulfur protein 2, mitochondrial OS=Mus musculus OX=10090 GN=Ndufs2 PE=1 SV=1 - [NDUS2_MOUSE]	-2.14832	0.0195737	1.70833
P62751	60S ribosomal protein L23a OS=Mus musculus OX=10090 GN=Rpl23a PE=1 SV=1 - [RL23A_MOUSE]	-2.70514	0.0211019	1.67568
Q8BJ64	Choline dehydrogenase, mitochondrial OS=Mus musculus OX=10090 GN=Chdh PE=1 SV=1 - [CHDH_MOUSE]	0.782007	0.0212116	1.67343
P97823	Acyl-protein thioesterase 1 OS=Mus musculus OX=10090 GN=Lypla1 PE=1 SV=1 - [LYPA1_MOUSE]	1.60831	0.0212229	1.6732
O88962	7-alpha-hydroxycholest-4-en-3-one 12-alpha-hydroxylase OS=Mus musculus OX=10090 GN=Cyp8b1 PE=1 SV=1 - [CP8B1_MOUSE]	-4.47467	0.0221107	1.6554
Q9Z211	Peroxisomal membrane protein 11A OS=Mus musculus OX=10090 GN=Pex11a PE=1 SV=1 - [PX11A_MOUSE]	-4.2895	0.0226017	1.64586
P10605	Cathepsin B OS=Mus musculus OX=10090 GN=Ctsb PE=1 SV=2 - [CATB_MOUSE]	-0.575635	0.0226414	1.6451
O55071	Cytochrome P450 2B19 OS=Mus musculus OX=10090 GN=Cyp2b19 PE=2 SV=1 - [CP2BJ_MOUSE]	4.43994	0.0227218	1.64356
Q8VCB3	Glycogen [starch] synthase, liver OS=Mus musculus OX=10090 GN=Gys2 PE=1 SV=2 - [GYS2_MOUSE]	-3.8867	0.0230582	1.63717
Q9D6S7	Ribosome-recycling factor, mitochondrial OS=Mus musculus OX=10090 GN=Mrrf PE=1 SV=1 - [RRFM_MOUSE]	2.10724	0.0242404	1.61546
P97821	Dipeptidyl peptidase 1 OS=Mus musculus OX=10090 GN=Ctsc PE=1 SV=1 - [CATC_MOUSE]	-2.68707	0.0247907	1.60571
Q8VC19	5-aminolevulinate synthase, nonspecific, mitochondrial OS=Mus musculus OX=10090 GN=Alas1 PE=1 SV=2 - [HEM1_MOUSE]	3.95168	0.0248699	1.60433
P12970	60S ribosomal protein L7a OS=Mus musculus OX=10090 GN=Rpl7a PE=1 SV=2 - [RL7A_MOUSE]	-1.12474	0.0250916	1.60047
P17563	Methanethiol oxidase OS=Mus musculus OX=10090 GN=Selenbp1 PE=1 SV=2 - [SBP1_MOUSE]	-4.4668	0.0251464	1.59952
Q8VE95	UPF0598 protein C8orf82 homolog OS=Mus musculus OX=10090 PE=1 SV=1 - [CH082_MOUSE]	3.54166	0.0252926	1.59701
P61620	Protein transport protein Sec61 subunit alpha isoform 1 OS=Mus musculus OX=10090 GN=Sec61a1 PE=1 SV=2 - [S61A1_MOUSE]	-2.97406	0.0252926	1.59701
P63017	Heat shock cognate 71 kDa protein OS=Mus musculus OX=10090 GN=Hspa8 PE=1 SV=1 - [HSP7C_MOUSE]	-0.946452	0.0254904	1.59362
Q9Z2I8	Succinate--CoA ligase [GDP-forming] subunit beta, mitochondrial OS=Mus musculus OX=10090 GN=Suclg2 PE=1 SV=3 - [SUCB2_MOUSE]	0.564536	0.0264137	1.57817
Q8JZU2	Tricarboxylate transport protein, mitochondrial OS=Mus musculus OX=10090 GN=Slc25a1 PE=1 SV=1 - [TXTP_MOUSE]	1.01288	0.0271107	1.56686
Q6ZWN5	40S ribosomal protein S9 OS=Mus musculus OX=10090 GN=Rps9 PE=1 SV=3 - [RS9_MOUSE]	-2.90099	0.0271107	1.56686
Q6ZWV3	60S ribosomal protein L10 OS=Mus musculus OX=10090 GN=Rpl10 PE=1 SV=3 - [RL10_MOUSE]	-2.3269	0.0271783	1.56578
P51410	60S ribosomal protein L9 OS=Mus musculus OX=10090 GN=Rpl9 PE=1 SV=2 - [RL9_MOUSE]	-1.35961	0.0272322	1.56492
E9PV24	Fibrinogen alpha chain OS=Mus musculus OX=10090 GN=Fga PE=1 SV=1 - [FIBA_MOUSE]	-4.21981	0.02734	1.5632
Q5SWU9	Acetyl-CoA carboxylase 1 OS=Mus musculus OX=10090 GN=Acaca PE=1 SV=1 - [ACACA_MOUSE]	2.72933	0.0274826	1.56094
P62281	40S ribosomal protein S11 OS=Mus musculus OX=10090 GN=Rps11 PE=1 SV=3 - [RS11_MOUSE]	-2.47908	0.0274826	1.56094
Q91ZE0	Trimethyllysine dioxygenase, mitochondrial OS=Mus musculus OX=10090 GN=Tmlhe PE=1 SV=2 - [TMLH_MOUSE]	4.41377	0.0284511	1.5459
Q9QXX4	Calcium-binding mitochondrial carrier protein Aralar2 OS=Mus musculus OX=10090 GN=Slc25a13 PE=1 SV=1 - [CMC2_MOUSE]	0.553191	0.0285526	1.54435
P38060	Hydroxymethylglutaryl-CoA lyase, mitochondrial OS=Mus musculus OX=10090 GN=Hmgcl PE=1 SV=2 - [HMGCL_MOUSE]	0.497364	0.0287575	1.54125
P59017	Bcl-2-like protein 13 OS=Mus musculus OX=10090 GN=Bcl2l13 PE=1 SV=2 - [B2L13_MOUSE]	3.05481	0.029201	1.5346
Q9D8E6	60S ribosomal protein L4 OS=Mus musculus OX=10090 GN=Rpl4 PE=1 SV=3 - [RL4_MOUSE]	-0.970785	0.0295794	1.52901
Q69ZK7	Protein FAM214A OS=Mus musculus OX=10090 GN=Fam214a PE=2 SV=3 - [F214A_MOUSE]	-4.20923	0.0296997	1.52725
P35486	Pyruvate dehydrogenase E1 component subunit alpha, somatic form, mitochondrial OS=Mus musculus OX=10090 GN=Pdha1 PE=1 SV=1 - [ODPA_MOUSE]	0.72477	0.0300703	1.52186
Q921H9	Cytochrome c oxidase assembly factor 7 OS=Mus musculus OX=10090 GN=Coa7 PE=1 SV=1 - [COA7_MOUSE]	3.8226	0.030241	1.5194
P62301	40S ribosomal protein S13 OS=Mus musculus OX=10090 GN=Rps13 PE=1 SV=2 - [RS13_MOUSE]	-1.26837	0.030241	1.5194
Q80UM7	Mannosyl-oligosaccharide glucosidase OS=Mus musculus OX=10090 GN=Mogs PE=1 SV=1 - [MOGS_MOUSE]	-4.16304	0.0303528	1.5178
Q61838	Pregnancy zone protein OS=Mus musculus OX=10090 GN=Pzp PE=1 SV=3 - [PZP_MOUSE]	-3.05956	0.0305034	1.51565
Q9DCZ4	MICOS complex subunit Mic26 OS=Mus musculus OX=10090 GN=Apoo PE=1 SV=2 - [MIC26_MOUSE]	2.35464	0.0312857	1.50465
Q91Z53	Glyoxylate reductase/hydroxypyruvate reductase OS=Mus musculus OX=10090 GN=Grhpr PE=1 SV=1 - [GRHPR_MOUSE]	2.40185	0.0334524	1.47557
O09173	Homogentisate 1,2-dioxygenase OS=Mus musculus OX=10090 GN=Hgd PE=1 SV=2 - [HGD_MOUSE]	-4.24782	0.0344013	1.46343
P97742	Carnitine O-palmitoyltransferase 1, liver isoform OS=Mus musculus OX=10090 GN=Cpt1a PE=1 SV=4 - [CPT1A_MOUSE]	0.620307	0.0344013	1.46343
P56213	FAD-linked sulfhydryl oxidase ALR OS=Mus musculus OX=10090 GN=Gfer PE=1 SV=2 - [ALR_MOUSE]	2.9087	0.0353116	1.45208
Q9DBA6	Peroxisomal leader peptide-processing protease OS=Mus musculus OX=10090 GN=Tysnd1 PE=1 SV=1 - [TYSD1_MOUSE]	-4.0865	0.0353999	1.451
P34884	Macrophage migration inhibitory factor OS=Mus musculus OX=10090 GN=Mif PE=1 SV=2 - [MIF_MOUSE]	3.73157	0.0363431	1.43958
Q9CQZ5	NADH dehydrogenase [ubiquinone] 1 alpha subcomplex subunit 6 OS=Mus musculus OX=10090 GN=Ndufa6 PE=1 SV=1 - [NDUA6_MOUSE]	-3.33887	0.0369387	1.43252
P35564	Calnexin OS=Mus musculus OX=10090 GN=Canx PE=1 SV=1 - [CALX_MOUSE]	-1.01942	0.0369457	1.43244
Q922Q1	Mitochondrial amidoxime reducing component 2 OS=Mus musculus OX=10090 GN=Mtarc2 PE=1 SV=1 - [MARC2_MOUSE]	0.425982	0.0379185	1.42115
Q571E4	N-acetylgalactosamine-6-sulfatase OS=Mus musculus OX=10090 GN=Galns PE=1 SV=2 - [GALNS_MOUSE]	-4.04764	0.0380475	1.41967
Q9QZD8	Mitochondrial dicarboxylate carrier OS=Mus musculus OX=10090 GN=Slc25a10 PE=1 SV=2 - [DIC_MOUSE]	1.28313	0.038357	1.41616
P14152	Malate dehydrogenase, cytoplasmic OS=Mus musculus OX=10090 GN=Mdh1 PE=1 SV=3 - [MDHC_MOUSE]	-2.22269	0.0387375	1.41187
P62754	40S ribosomal protein S6 OS=Mus musculus OX=10090 GN=Rps6 PE=1 SV=1 - [RS6_MOUSE]	-1.72067	0.0387375	1.41187
Q9R092	17-beta-hydroxysteroid dehydrogenase type 6 OS=Mus musculus OX=10090 GN=Hsd17b6 PE=1 SV=1 - [H17B6_MOUSE]	-2.53482	0.0405254	1.39227
P22315	Ferrochelatase, mitochondrial OS=Mus musculus OX=10090 GN=Fech PE=1 SV=2 - [HEMH_MOUSE]	-1.08411	0.0411516	1.38561
P07309	Transthyretin OS=Mus musculus OX=10090 GN=Ttr PE=1 SV=1 - [TTHY_MOUSE]	-2.63879	0.0417019	1.37984
Q3TL44	NLR family member X1 OS=Mus musculus OX=10090 GN=Nlrx1 PE=1 SV=1 - [NLRX1_MOUSE]	4.26072	0.0420593	1.37614
Q9D1Q6	Endoplasmic reticulum resident protein 44 OS=Mus musculus OX=10090 GN=Erp44 PE=1 SV=1 - [ERP44_MOUSE]	-2.40187	0.0423403	1.37325
Q99N16	Cytochrome P450 4F3 OS=Mus musculus OX=10090 GN=Cyp4f3 PE=1 SV=2 - [CP4F3_MOUSE]	-4.79624	0.0425281	1.37132
Q9DB77	Cytochrome b-c1 complex subunit 2, mitochondrial OS=Mus musculus OX=10090 GN=Uqcrc2 PE=1 SV=1 - [QCR2_MOUSE]	-0.725234	0.0425281	1.37132
P06151	L-lactate dehydrogenase A chain OS=Mus musculus OX=10090 GN=Ldha PE=1 SV=3 - [LDHA_MOUSE]	-3.6945	0.0427942	1.36862
Q91W64	Cytochrome P450 2C70 OS=Mus musculus OX=10090 GN=Cyp2c70 PE=1 SV=2 - [CP270_MOUSE]	-1.71862	0.0436052	1.36046
Q8BWM0	Prostaglandin E synthase 2 OS=Mus musculus OX=10090 GN=Ptges2 PE=1 SV=3 - [PGES2_MOUSE]	4.11432	0.0439404	1.35714
Q61425	Hydroxyacyl-coenzyme A dehydrogenase, mitochondrial OS=Mus musculus OX=10090 GN=Hadh PE=1 SV=2 - [HCDH_MOUSE]	0.47638	0.0439404	1.35714
P62830	60S ribosomal protein L23 OS=Mus musculus OX=10090 GN=Rpl23 PE=1 SV=1 - [RL23_MOUSE]	-1.21879	0.0449808	1.34697
P16332	Methylmalonyl-CoA mutase, mitochondrial OS=Mus musculus OX=10090 GN=Mmut PE=1 SV=2 - [MUTA_MOUSE]	0.532924	0.0452377	1.3445
Q9WVL0	Maleylacetoacetate isomerase OS=Mus musculus OX=10090 GN=Gstz1 PE=1 SV=1 - [MAAI_MOUSE]	2.83746	0.0455321	1.34168
P56656	Cytochrome P450 2C39 OS=Mus musculus OX=10090 GN=Cyp2c39 PE=1 SV=2 - [CP239_MOUSE]	-3.95744	0.0457962	1.33917
O55142	60S ribosomal protein L35a OS=Mus musculus OX=10090 GN=Rpl35a PE=1 SV=2 - [RL35A_MOUSE]	-2.49473	0.0460136	1.33711
Q9EQ06	Estradiol 17-beta-dehydrogenase 11 OS=Mus musculus OX=10090 GN=Hsd17b11 PE=1 SV=1 - [DHB11_MOUSE]	-3.53886	0.0462596	1.3348
Q8R2Q4	Ribosome-releasing factor 2, mitochondrial OS=Mus musculus OX=10090 GN=Gfm2 PE=1 SV=2 - [RRF2M_MOUSE]	3.60958	0.0467555	1.33017
A2A935	Histone-lysine N-methyltransferase PRDM16 OS=Mus musculus OX=10090 GN=Prdm16 PE=1 SV=1 - [PRD16_MOUSE]	-3.93994	0.0474593	1.32368
Q9CQA3	Succinate dehydrogenase [ubiquinone] iron-sulfur subunit, mitochondrial OS=Mus musculus OX=10090 GN=Sdhb PE=1 SV=1 - [SDHB_MOUSE]	0.665687	0.0505091	1.29663
P36552	Oxygen-dependent coproporphyrinogen-III oxidase, mitochondrial OS=Mus musculus OX=10090 GN=Cpox PE=1 SV=2 - [HEM6_MOUSE]	0.625416	0.0506461	1.29545
P62889	60S ribosomal protein L30 OS=Mus musculus OX=10090 GN=Rpl30 PE=1 SV=2 - [RL30_MOUSE]	-1.41389	0.0507232	1.29479
Q8VDK1	Deaminated glutathione amidase OS=Mus musculus OX=10090 GN=Nit1 PE=1 SV=2 - [NIT1_MOUSE]	1.21855	0.0510443	1.29205
Q9DCQ2	Putative L-aspartate dehydrogenase OS=Mus musculus OX=10090 GN=Aspdh PE=1 SV=1 - [ASPD_MOUSE]	-3.91533	0.0519983	1.28401
Q80Y14	Glutaredoxin-related protein 5, mitochondrial OS=Mus musculus OX=10090 GN=Glrx5 PE=1 SV=2 - [GLRX5_MOUSE]	1.07076	0.0537917	1.26928
P00186	Cytochrome P450 1A2 OS=Mus musculus OX=10090 GN=Cyp1a2 PE=1 SV=1 - [CP1A2_MOUSE]	-0.636521	0.0537917	1.26928
Q9DCV4	Regulator of microtubule dynamics protein 1 OS=Mus musculus OX=10090 GN=Rmdn1 PE=1 SV=2 - [RMD1_MOUSE]	1.49367	0.0538356	1.26893
Q9D379	Epoxide hydrolase 1 OS=Mus musculus OX=10090 GN=Ephx1 PE=1 SV=2 - [HYEP_MOUSE]	-0.670445	0.0541477	1.26642
Q9JLJ4	Elongation of very long chain fatty acids protein 2 OS=Mus musculus OX=10090 GN=Elovl2 PE=1 SV=1 - [ELOV2_MOUSE]	-3.90337	0.0544336	1.26413
Q8K4Z3	NAD(P)H-hydrate epimerase OS=Mus musculus OX=10090 GN=Naxe PE=1 SV=1 - [NNRE_MOUSE]	1.37685	0.0545287	1.26337
Q9CXW4	60S ribosomal protein L11 OS=Mus musculus OX=10090 GN=Rpl11 PE=1 SV=4 - [RL11_MOUSE]	-3.89677	0.0545287	1.26337
P05784	Keratin, type I cytoskeletal 18 OS=Mus musculus OX=10090 GN=Krt18 PE=1 SV=5 - [K1C18_MOUSE]	-2.44333	0.0547518	1.2616
P26150	3 beta-hydroxysteroid dehydrogenase/Delta 5-->4-isomerase type 3 OS=Mus musculus OX=10090 GN=Hsd3b3 PE=1 SV=3 - [3BHS3_MOUSE]	-4.12244	0.0559867	1.25192
Q99LB2	Dehydrogenase/reductase SDR family member 4 OS=Mus musculus OX=10090 GN=Dhrs4 PE=1 SV=3 - [DHRS4_MOUSE]	-0.843678	0.0559867	1.25192
Q9Z0S1	3'(2'),5'-bisphosphate nucleotidase 1 OS=Mus musculus OX=10090 GN=Bpnt1 PE=1 SV=2 - [BPNT1_MOUSE]	3.11557	0.0573999	1.24109
Q60930	Voltage-dependent anion-selective channel protein 2 OS=Mus musculus OX=10090 GN=Vdac2 PE=1 SV=2 - [VDAC2_MOUSE]	1.18956	0.0579366	1.23705
Q8CAQ8	MICOS complex subunit Mic60 OS=Mus musculus OX=10090 GN=Immt PE=1 SV=1 - [MIC60_MOUSE]	0.827769	0.0579366	1.23705
O88844	Isocitrate dehydrogenase [NADP] cytoplasmic OS=Mus musculus OX=10090 GN=Idh1 PE=1 SV=2 - [IDHC_MOUSE]	-0.905494	0.0582531	1.23468
Q91VD9	NADH-ubiquinone oxidoreductase 75 kDa subunit, mitochondrial OS=Mus musculus OX=10090 GN=Ndufs1 PE=1 SV=2 - [NDUS1_MOUSE]	-0.961267	0.0586847	1.23147
P29341	Polyadenylate-binding protein 1 OS=Mus musculus OX=10090 GN=Pabpc1 PE=1 SV=2 - [PABP1_MOUSE]	-1.98535	0.0586847	1.23147
Q64374	Regucalcin OS=Mus musculus OX=10090 GN=Rgn PE=1 SV=1 - [RGN_MOUSE]	-4.13162	0.0600872	1.22122
O35459	Delta(3,5)-Delta(2,4)-dienoyl-CoA isomerase, mitochondrial OS=Mus musculus OX=10090 GN=Ech1 PE=1 SV=1 - [ECH1_MOUSE]	0.560148	0.0600872	1.22122
Q8JZN5	Complex I assembly factor ACAD9, mitochondrial OS=Mus musculus OX=10090 GN=Acad9 PE=1 SV=2 - [ACAD9_MOUSE]	1.7133	0.0600872	1.22122
Q14C51	Pentatricopeptide repeat domain-containing protein 3, mitochondrial OS=Mus musculus OX=10090 GN=Ptcd3 PE=1 SV=2 - [PTCD3_MOUSE]	-3.98492	0.060768	1.21632
P62245	40S ribosomal protein S15a OS=Mus musculus OX=10090 GN=Rps15a PE=1 SV=2 - [RS15A_MOUSE]	-2.92017	0.0618849	1.20842
Q9CY27	Very-long-chain enoyl-CoA reductase OS=Mus musculus OX=10090 GN=Tecr PE=1 SV=1 - [TECR_MOUSE]	-3.87711	0.0621792	1.20635
Q9DBL1	Short/branched chain specific acyl-CoA dehydrogenase, mitochondrial OS=Mus musculus OX=10090 GN=Acadsb PE=1 SV=1 - [ACDSB_MOUSE]	0.694154	0.0650794	1.18656
Q9DC29	ATP-binding cassette sub-family B member 6 OS=Mus musculus OX=10090 GN=Abcb6 PE=1 SV=1 - [ABCB6_MOUSE]	-3.81136	0.0657353	1.1822
Q571F8	Glutaminase liver isoform, mitochondrial OS=Mus musculus OX=10090 GN=Gls2 PE=1 SV=2 - [GLSL_MOUSE]	0.65759	0.0657353	1.1822
P58137	Acyl-coenzyme A thioesterase 8 OS=Mus musculus OX=10090 GN=Acot8 PE=1 SV=1 - [ACOT8_MOUSE]	-2.22839	0.0659901	1.18052
Q9CQF9	Prenylcysteine oxidase OS=Mus musculus OX=10090 GN=Pcyox1 PE=1 SV=1 - [PCYOX_MOUSE]	-1.92214	0.0659901	1.18052
Q8K182	Complement component C8 alpha chain OS=Mus musculus OX=10090 GN=C8a PE=1 SV=1 - [CO8A_MOUSE]	-3.77695	0.067504	1.17067
Q8BSY0	Aspartyl/asparaginyl beta-hydroxylase OS=Mus musculus OX=10090 GN=Asph PE=1 SV=1 - [ASPH_MOUSE]	-3.38802	0.0695562	1.15766
Q9CYW4	Haloacid dehalogenase-like hydrolase domain-containing protein 3 OS=Mus musculus OX=10090 GN=Hdhd3 PE=1 SV=1 - [HDHD3_MOUSE]	1.31743	0.0699295	1.15534
B5X0G2	Major urinary protein 17 OS=Mus musculus OX=10090 GN=Mup17 PE=2 SV=2 - [MUP17_MOUSE]	-3.14887	0.0717454	1.14421
Q9D1L0	Coiled-coil-helix-coiled-coil-helix domain-containing protein 2 OS=Mus musculus OX=10090 GN=Chchd2 PE=2 SV=1 - [CHCH2_MOUSE]	1.53672	0.072455	1.13993
Q9D0F3	Protein ERGIC-53 OS=Mus musculus OX=10090 GN=Lman1 PE=1 SV=1 - [LMAN1_MOUSE]	-1.45038	0.072455	1.13993
P42125	Enoyl-CoA delta isomerase 1, mitochondrial OS=Mus musculus OX=10090 GN=Eci1 PE=1 SV=2 - [ECI1_MOUSE]	0.495759	0.072455	1.13993
Q9D3D9	ATP synthase subunit delta, mitochondrial OS=Mus musculus OX=10090 GN=Atp5f1d PE=1 SV=1 - [ATPD_MOUSE]	1.06181	0.0729208	1.13715
P63325	40S ribosomal protein S10 OS=Mus musculus OX=10090 GN=Rps10 PE=1 SV=1 - [RS10_MOUSE]	-0.774973	0.0736717	1.1327
Q80UU9	Membrane-associated progesterone receptor component 2 OS=Mus musculus OX=10090 GN=Pgrmc2 PE=1 SV=2 - [PGRC2_MOUSE]	-2.66447	0.0749882	1.12501
Q8VEB4	Phospholipase A2 group XV OS=Mus musculus OX=10090 GN=Pla2g15 PE=1 SV=1 - [PAG15_MOUSE]	-3.83311	0.0765521	1.11604
Q9ESP1	Stromal cell-derived factor 2-like protein 1 OS=Mus musculus OX=10090 GN=Sdf2l1 PE=1 SV=2 - [SDF2L_MOUSE]	-3.73574	0.0765521	1.11604
O35423	Serine--pyruvate aminotransferase, mitochondrial OS=Mus musculus OX=10090 GN=Agxt PE=1 SV=3 - [SPYA_MOUSE]	-0.576624	0.0776017	1.11013
P47964	60S ribosomal protein L36 OS=Mus musculus OX=10090 GN=Rpl36 PE=1 SV=2 - [RL36_MOUSE]	-2.77129	0.0805096	1.09415
Q71RI9	Kynurenine--oxoglutarate transaminase 3 OS=Mus musculus OX=10090 GN=Kyat3 PE=1 SV=1 - [KAT3_MOUSE]	4.43181	0.0805461	1.09396
Q6ZQI3	Malectin OS=Mus musculus OX=10090 GN=Mlec PE=1 SV=2 - [MLEC_MOUSE]	-3.77111	0.0805461	1.09396
P28798	Progranulin OS=Mus musculus OX=10090 GN=Grn PE=1 SV=2 - [GRN_MOUSE]	-0.923233	0.0805461	1.09396
O88531	Palmitoyl-protein thioesterase 1 OS=Mus musculus OX=10090 GN=Ppt1 PE=1 SV=2 - [PPT1_MOUSE]	-1.52595	0.0815047	1.08882
P10649	Glutathione S-transferase Mu 1 OS=Mus musculus OX=10090 GN=Gstm1 PE=1 SV=2 - [GSTM1_MOUSE]	1.13007	0.0815159	1.08876
P60335	Poly(rC)-binding protein 1 OS=Mus musculus OX=10090 GN=Pcbp1 PE=1 SV=1 - [PCBP1_MOUSE]	-1.9637	0.0825107	1.08349
P42669	Transcriptional activator protein Pur-alpha OS=Mus musculus OX=10090 GN=Pura PE=1 SV=1 - [PURA_MOUSE]	-3.27176	0.0827429	1.08227
Q8K4F5	Protein ABHD11 OS=Mus musculus OX=10090 GN=Abhd11 PE=1 SV=1 - [ABHDB_MOUSE]	3.29476	0.0838871	1.0763
O70325	Phospholipid hydroperoxide glutathione peroxidase OS=Mus musculus OX=10090 GN=Gpx4 PE=1 SV=4 - [GPX4_MOUSE]	2.79775	0.0839547	1.07596
Q9DC69	NADH dehydrogenase [ubiquinone] 1 alpha subcomplex subunit 9, mitochondrial OS=Mus musculus OX=10090 GN=Ndufa9 PE=1 SV=2 - [NDUA9_MOUSE]	-1.03013	0.0858956	1.06603
Q61646	Haptoglobin OS=Mus musculus OX=10090 GN=Hp PE=1 SV=1 - [HPT_MOUSE]	-3.33778	0.0860567	1.06522
P62242	40S ribosomal protein S8 OS=Mus musculus OX=10090 GN=Rps8 PE=1 SV=2 - [RS8_MOUSE]	-0.813533	0.0877291	1.05686
Q9JJI8	60S ribosomal protein L38 OS=Mus musculus OX=10090 GN=Rpl38 PE=1 SV=3 - [RL38_MOUSE]	-3.60927	0.0888301	1.05144
Q9DC70	NADH dehydrogenase [ubiquinone] iron-sulfur protein 7, mitochondrial OS=Mus musculus OX=10090 GN=Ndufs7 PE=1 SV=1 - [NDUS7_MOUSE]	-2.678	0.0929245	1.03187
Q9D5N8	Spermidine/spermine N(1)-acetyltransferase-like protein 1 OS=Mus musculus OX=10090 GN=Satl1 PE=2 SV=2 - [SATL1_MOUSE]	-3.62392	0.0929245	1.03187
P56593	Cytochrome P450 2A12 OS=Mus musculus OX=10090 GN=Cyp2a12 PE=1 SV=2 - [CP2AC_MOUSE]	-0.722223	0.0940926	1.02644
Q9JMA7	Cytochrome P450 3A41 OS=Mus musculus OX=10090 GN=Cyp3a41a PE=1 SV=2 - [CP341_MOUSE]	5.11477	0.0970227	1.01313
P42925	Peroxisomal membrane protein 2 OS=Mus musculus OX=10090 GN=Pxmp2 PE=1 SV=2 - [PXMP2_MOUSE]	-1.67027	0.0972647	1.01204
P11930	Nucleoside diphosphate-linked moiety X motif 19 OS=Mus musculus OX=10090 GN=Nudt19 PE=1 SV=2 - [NUD19_MOUSE]	-1.11587	0.098269	1.00758
Q9CZB0	Succinate dehydrogenase cytochrome b560 subunit, mitochondrial OS=Mus musculus OX=10090 GN=Sdhc PE=1 SV=1 - [C560_MOUSE]	1.78822	0.099793	1.0009
P50580	Proliferation-associated protein 2G4 OS=Mus musculus OX=10090 GN=Pa2g4 PE=1 SV=3 - [PA2G4_MOUSE]	-1.61776	0.100978	0.995775
Q9CQX2	Cytochrome b5 type B OS=Mus musculus OX=10090 GN=Cyb5b PE=1 SV=1 - [CYB5B_MOUSE]	0.565387	0.100978	0.995775
Q8R3F5	Malonyl-CoA-acyl carrier protein transacylase, mitochondrial OS=Mus musculus OX=10090 GN=Mcat PE=1 SV=3 - [FABD_MOUSE]	2.19745	0.101045	0.995484
Q9DCN1	NAD-capped RNA hydrolase NUDT12 OS=Mus musculus OX=10090 GN=Nudt12 PE=1 SV=1 - [NUD12_MOUSE]	-1.30516	0.101585	0.993169
Q91WS0	CDGSH iron-sulfur domain-containing protein 1 OS=Mus musculus OX=10090 GN=Cisd1 PE=1 SV=1 - [CISD1_MOUSE]	1.06237	0.102682	0.988506
Q8BG51	Mitochondrial Rho GTPase 1 OS=Mus musculus OX=10090 GN=Rhot1 PE=1 SV=1 - [MIRO1_MOUSE]	2.65763	0.10392	0.983302
O35405	5'-3' exonuclease PLD3 OS=Mus musculus OX=10090 GN=Pld3 PE=1 SV=1 - [PLD3_MOUSE]	-3.67269	0.105608	0.976304
Q9QZ23	NFU1 iron-sulfur cluster scaffold homolog, mitochondrial OS=Mus musculus OX=10090 GN=Nfu1 PE=1 SV=2 - [NFU1_MOUSE]	1.75141	0.105827	0.975405
Q3UUI3	Acyl-coenzyme A thioesterase THEM4 OS=Mus musculus OX=10090 GN=Them4 PE=1 SV=1 - [THEM4_MOUSE]	2.36489	0.109899	0.959006
Q8C8R3	Ankyrin-2 OS=Mus musculus OX=10090 GN=Ank2 PE=1 SV=2 - [ANK2_MOUSE]	-3.61619	0.111295	0.953525
Q9D0S9	Histidine triad nucleotide-binding protein 2, mitochondrial OS=Mus musculus OX=10090 GN=Hint2 PE=1 SV=1 - [HINT2_MOUSE]	0.546729	0.113689	0.944282
Q91YH5	Atlastin-3 OS=Mus musculus OX=10090 GN=Atl3 PE=1 SV=1 - [ATLA3_MOUSE]	-2.54392	0.114966	0.939432
Q9CZR8	Elongation factor Ts, mitochondrial OS=Mus musculus OX=10090 GN=Tsfm PE=1 SV=1 - [EFTS_MOUSE]	2.29221	0.117813	0.928807
Q9EQC1	3 beta-hydroxysteroid dehydrogenase type 7 OS=Mus musculus OX=10090 GN=Hsd3b7 PE=1 SV=1 - [3BHS7_MOUSE]	-1.39933	0.11809	0.927788
Q6P5E4	UDP-glucose:glycoprotein glucosyltransferase 1 OS=Mus musculus OX=10090 GN=Uggt1 PE=1 SV=4 - [UGGG1_MOUSE]	-2.194	0.11809	0.927788
Q60648	Ganglioside GM2 activator OS=Mus musculus OX=10090 GN=Gm2a PE=1 SV=2 - [SAP3_MOUSE]	-1.73101	0.118291	0.92705
Q9DCJ5	NADH dehydrogenase [ubiquinone] 1 alpha subcomplex subunit 8 OS=Mus musculus OX=10090 GN=Ndufa8 PE=1 SV=3 - [NDUA8_MOUSE]	-2.08983	0.120102	0.920448
Q9CQC7	NADH dehydrogenase [ubiquinone] 1 beta subcomplex subunit 4 OS=Mus musculus OX=10090 GN=Ndufb4 PE=1 SV=3 - [NDUB4_MOUSE]	-2.46095	0.124202	0.905871
P62983	Ubiquitin-40S ribosomal protein S27a OS=Mus musculus OX=10090 GN=Rps27a PE=1 SV=2 - [RS27A_MOUSE]	-1.38859	0.124202	0.905871
Q00897	Alpha-1-antitrypsin 1-4 OS=Mus musculus OX=10090 GN=Serpina1d PE=1 SV=1 - [A1AT4_MOUSE]	-4.83225	0.128262	0.891901
P47963	60S ribosomal protein L13 OS=Mus musculus OX=10090 GN=Rpl13 PE=1 SV=3 - [RL13_MOUSE]	-1.72333	0.128262	0.891901
Q91WC3	Long-chain-fatty-acid--CoA ligase 6 OS=Mus musculus OX=10090 GN=Acsl6 PE=1 SV=1 - [ACSL6_MOUSE]	-4.03935	0.128262	0.891901
P60867	40S ribosomal protein S20 OS=Mus musculus OX=10090 GN=Rps20 PE=1 SV=1 - [RS20_MOUSE]	-1.72862	0.128262	0.891901
Q8R164	Valacyclovir hydrolase OS=Mus musculus OX=10090 GN=Bphl PE=1 SV=1 - [BPHL_MOUSE]	0.396121	0.128262	0.891901
Q8BH59	Calcium-binding mitochondrial carrier protein Aralar1 OS=Mus musculus OX=10090 GN=Slc25a12 PE=1 SV=1 - [CMC1_MOUSE]	1.36747	0.128301	0.89177
Q9CQV1	Mitochondrial import inner membrane translocase subunit TIM16 OS=Mus musculus OX=10090 GN=Pam16 PE=1 SV=1 - [TIM16_MOUSE]	2.29825	0.128605	0.890741
Q8C7E7	Starch-binding domain-containing protein 1 OS=Mus musculus OX=10090 GN=Stbd1 PE=1 SV=1 - [STBD1_MOUSE]	3.98689	0.129338	0.888273
Q8VCM7	Fibrinogen gamma chain OS=Mus musculus OX=10090 GN=Fgg PE=1 SV=1 - [FIBG_MOUSE]	-2.05971	0.129338	0.888273
Q6IFZ6	Keratin, type II cytoskeletal 1b OS=Mus musculus OX=10090 GN=Krt77 PE=1 SV=1 - [K2C1B_MOUSE]	3.98689	0.129338	0.888273
Q9CXZ1	NADH dehydrogenase [ubiquinone] iron-sulfur protein 4, mitochondrial OS=Mus musculus OX=10090 GN=Ndufs4 PE=1 SV=3 - [NDUS4_MOUSE]	-2.04534	0.129572	0.887487
Q8CGB3	Uveal autoantigen with coiled-coil domains and ankyrin repeats OS=Mus musculus OX=10090 GN=Uaca PE=1 SV=2 - [UACA_MOUSE]	1.8896	0.130693	0.883747
Q9JHS4	ATP-dependent Clp protease ATP-binding subunit clpX-like, mitochondrial OS=Mus musculus OX=10090 GN=Clpx PE=1 SV=2 - [CLPX_MOUSE]	1.85451	0.131938	0.87963
P17751	Triosephosphate isomerase OS=Mus musculus OX=10090 GN=Tpi1 PE=1 SV=5 - [TPIS_MOUSE]	2.55441	0.13456	0.871085
P02762	Major urinary protein 6 OS=Mus musculus OX=10090 GN=Mup6 PE=1 SV=2 - [MUP6_MOUSE]	4.75541	0.135019	0.869604
Q9QXD1	Peroxisomal acyl-coenzyme A oxidase 2 OS=Mus musculus OX=10090 GN=Acox2 PE=1 SV=2 - [ACOX2_MOUSE]	-0.362244	0.135019	0.869604
Q9JLZ3	Methylglutaconyl-CoA hydratase, mitochondrial OS=Mus musculus OX=10090 GN=Auh PE=1 SV=1 - [AUHM_MOUSE]	3.37332	0.135505	0.868046
P50446	Keratin, type II cytoskeletal 6A OS=Mus musculus OX=10090 GN=Krt6a PE=1 SV=3 - [K2C6A_MOUSE]	4.77244	0.135652	0.867573
Q9DBL7	Bifunctional coenzyme A synthase OS=Mus musculus OX=10090 GN=Coasy PE=1 SV=2 - [COASY_MOUSE]	2.11335	0.1382	0.859492
O70370	Cathepsin S OS=Mus musculus OX=10090 GN=Ctss PE=1 SV=2 - [CATS_MOUSE]	-3.03345	0.138377	0.858935
P99028	Cytochrome b-c1 complex subunit 6, mitochondrial OS=Mus musculus OX=10090 GN=Uqcrh PE=1 SV=2 - [QCR6_MOUSE]	0.988766	0.138377	0.858935
O89106	Bis(5'-adenosyl)-triphosphatase OS=Mus musculus OX=10090 GN=Fhit PE=1 SV=3 - [FHIT_MOUSE]	2.631	0.138589	0.858273
Q9D6J6	NADH dehydrogenase [ubiquinone] flavoprotein 2, mitochondrial OS=Mus musculus OX=10090 GN=Ndufv2 PE=1 SV=2 - [NDUV2_MOUSE]	-0.755362	0.139946	0.85404
O08795	Glucosidase 2 subunit beta OS=Mus musculus OX=10090 GN=Prkcsh PE=1 SV=1 - [GLU2B_MOUSE]	-1.73811	0.141243	0.850034
Q8K1Z0	Ubiquinone biosynthesis protein COQ9, mitochondrial OS=Mus musculus OX=10090 GN=Coq9 PE=1 SV=1 - [COQ9_MOUSE]	1.01319	0.144576	0.839904
Q00896	Alpha-1-antitrypsin 1-3 OS=Mus musculus OX=10090 GN=Serpina1c PE=1 SV=2 - [A1AT3_MOUSE]	-6.74037	0.144898	0.838939
P63276	40S ribosomal protein S17 OS=Mus musculus OX=10090 GN=Rps17 PE=1 SV=2 - [RS17_MOUSE]	-1.23832	0.144898	0.838939
P47740	Aldehyde dehydrogenase family 3 member A2 OS=Mus musculus OX=10090 GN=Aldh3a2 PE=1 SV=2 - [AL3A2_MOUSE]	-0.44422	0.144898	0.838939
P63323	40S ribosomal protein S12 OS=Mus musculus OX=10090 GN=Rps12 PE=1 SV=2 - [RS12_MOUSE]	-1.4831	0.145026	0.838555
O88833	Cytochrome P450 4A10 OS=Mus musculus OX=10090 GN=Cyp4a10 PE=1 SV=2 - [CP4AA_MOUSE]	-1.63846	0.148213	0.829115
P14131	40S ribosomal protein S16 OS=Mus musculus OX=10090 GN=Rps16 PE=1 SV=4 - [RS16_MOUSE]	-1.033	0.14858	0.828039
Q9Z1J3	Cysteine desulfurase, mitochondrial OS=Mus musculus OX=10090 GN=Nfs1 PE=1 SV=3 - [NFS1_MOUSE]	2.10696	0.148935	0.827002
P80317	T-complex protein 1 subunit zeta OS=Mus musculus OX=10090 GN=Cct6a PE=1 SV=3 - [TCPZ_MOUSE]	-3.84102	0.152482	0.816781
P60322	Nanos homolog 2 OS=Mus musculus OX=10090 GN=Nanos2 PE=1 SV=2 - [NANO2_MOUSE]	-2.81502	0.152692	0.816184
P19253	60S ribosomal protein L13a OS=Mus musculus OX=10090 GN=Rpl13a PE=1 SV=4 - [RL13A_MOUSE]	-2.80284	0.154045	0.812352
Q8BGC4	Prostaglandin reductase-3 OS=Mus musculus OX=10090 GN=Zadh2 PE=1 SV=1 - [PTGR3_MOUSE]	0.734378	0.154974	0.809742
Q61102	Iron-sulfur clusters transporter ABCB7, mitochondrial OS=Mus musculus OX=10090 GN=Abcb7 PE=1 SV=3 - [ABCB7_MOUSE]	1.56216	0.154974	0.809742
Q8K0C4	Lanosterol 14-alpha demethylase OS=Mus musculus OX=10090 GN=Cyp51a1 PE=1 SV=1 - [CP51A_MOUSE]	-2.12578	0.156349	0.805904
Q9Z110	Delta-1-pyrroline-5-carboxylate synthase OS=Mus musculus OX=10090 GN=Aldh18a1 PE=1 SV=2 - [P5CS_MOUSE]	2.90938	0.15712	0.803768
Q9R0A0	Peroxisomal membrane protein PEX14 OS=Mus musculus OX=10090 GN=Pex14 PE=1 SV=1 - [PEX14_MOUSE]	-1.2544	0.15747	0.802802
Q99KV1	DnaJ homolog subfamily B member 11 OS=Mus musculus OX=10090 GN=Dnajb11 PE=1 SV=1 - [DJB11_MOUSE]	-2.56399	0.157831	0.801807
P50171	(3R)-3-hydroxyacyl-CoA dehydrogenase OS=Mus musculus OX=10090 GN=Hsd17b8 PE=1 SV=2 - [DHB8_MOUSE]	0.771038	0.161522	0.791769
Q99JY9	Actin-related protein 3 OS=Mus musculus OX=10090 GN=Actr3 PE=1 SV=3 - [ARP3_MOUSE]	-1.96363	0.166217	0.779324
P50285	Dimethylaniline monooxygenase [N-oxide-forming] 1 OS=Mus musculus OX=10090 GN=Fmo1 PE=1 SV=1 - [FMO1_MOUSE]	-1.25569	0.166217	0.779324
P11881	Inositol 1,4,5-trisphosphate receptor type 1 OS=Mus musculus OX=10090 GN=Itpr1 PE=1 SV=2 - [ITPR1_MOUSE]	2.96647	0.166784	0.777846
Q9DB20	ATP synthase subunit O, mitochondrial OS=Mus musculus OX=10090 GN=Atp5po PE=1 SV=1 - [ATPO_MOUSE]	0.339909	0.166784	0.777846
P97461	40S ribosomal protein S5 OS=Mus musculus OX=10090 GN=Rps5 PE=1 SV=3 - [RS5_MOUSE]	-1.58891	0.170841	0.767408
O08807	Peroxiredoxin-4 OS=Mus musculus OX=10090 GN=Prdx4 PE=1 SV=1 - [PRDX4_MOUSE]	-0.530713	0.170841	0.767408
P47758	Signal recognition particle receptor subunit beta OS=Mus musculus OX=10090 GN=Srprb PE=1 SV=1 - [SRPRB_MOUSE]	-1.55676	0.171068	0.76683
Q60936	Atypical kinase COQ8A, mitochondrial OS=Mus musculus OX=10090 GN=Coq8a PE=1 SV=2 - [COQ8A_MOUSE]	-1.02162	0.171626	0.765416
Q7TNG8	Probable D-lactate dehydrogenase, mitochondrial OS=Mus musculus OX=10090 GN=Ldhd PE=1 SV=1 - [LDHD_MOUSE]	0.555887	0.171626	0.765416
Q9DBH5	Vesicular integral-membrane protein VIP36 OS=Mus musculus OX=10090 GN=Lman2 PE=1 SV=2 - [LMAN2_MOUSE]	-2.31105	0.173222	0.761397
P05524	Fibroblast growth factor 3 OS=Mus musculus OX=10090 GN=Fgf3 PE=1 SV=3 - [FGF3_MOUSE]	2.24643	0.173307	0.761185
Q9CQZ6	NADH dehydrogenase [ubiquinone] 1 beta subcomplex subunit 3 OS=Mus musculus OX=10090 GN=Ndufb3 PE=1 SV=1 - [NDUB3_MOUSE]	-3.66527	0.174246	0.758837
P61982	14-3-3 protein gamma OS=Mus musculus OX=10090 GN=Ywhag PE=1 SV=2 - [1433G_MOUSE]	-3.62849	0.174326	0.758638
P61358	60S ribosomal protein L27 OS=Mus musculus OX=10090 GN=Rpl27 PE=1 SV=2 - [RL27_MOUSE]	-1.20156	0.179662	0.745544
P85094	Isochorismatase domain-containing protein 2A OS=Mus musculus OX=10090 GN=Isoc2a PE=1 SV=1 - [ISC2A_MOUSE]	0.324283	0.179782	0.745255
P22599	Alpha-1-antitrypsin 1-2 OS=Mus musculus OX=10090 GN=Serpina1b PE=1 SV=2 - [A1AT2_MOUSE]	-6.21735	0.180009	0.744706
P48962	ADP/ATP translocase 1 OS=Mus musculus OX=10090 GN=Slc25a4 PE=1 SV=4 - [ADT1_MOUSE]	-6.21838	0.180009	0.744706
Q8VEA4	Mitochondrial intermembrane space import and assembly protein 40 OS=Mus musculus OX=10090 GN=Chchd4 PE=1 SV=1 - [MIA40_MOUSE]	1.90494	0.180414	0.743731
Q9CSB4	Partitioning defective 3 homolog B OS=Mus musculus OX=10090 GN=Pard3b PE=1 SV=2 - [PAR3L_MOUSE]	2.88346	0.184545	0.733898
P17156	Heat shock-related 70 kDa protein 2 OS=Mus musculus OX=10090 GN=Hspa2 PE=1 SV=2 - [HSP72_MOUSE]	-4.33856	0.184677	0.733588
Q61578	NADPH:adrenodoxin oxidoreductase, mitochondrial OS=Mus musculus OX=10090 GN=Fdxr PE=1 SV=1 - [ADRO_MOUSE]	1.3034	0.186393	0.729569
Q9CZM2	60S ribosomal protein L15 OS=Mus musculus OX=10090 GN=Rpl15 PE=1 SV=4 - [RL15_MOUSE]	-1.03446	0.186393	0.729569
O54909	Retinol dehydrogenase 16 OS=Mus musculus OX=10090 GN=Rdh16 PE=1 SV=1 - [RDH16_MOUSE]	-6.12339	0.186534	0.729242
Q3TLP5	Enoyl-CoA hydratase domain-containing protein 2, mitochondrial OS=Mus musculus OX=10090 GN=Echdc2 PE=1 SV=2 - [ECHD2_MOUSE]	0.468757	0.186534	0.729242
P62702	40S ribosomal protein S4, X isoform OS=Mus musculus OX=10090 GN=Rps4x PE=1 SV=2 - [RS4X_MOUSE]	-0.572053	0.186604	0.72908
Q62186	Translocon-associated protein subunit delta OS=Mus musculus OX=10090 GN=Ssr4 PE=1 SV=1 - [SSRD_MOUSE]	-0.877441	0.187337	0.727376
P62849	40S ribosomal protein S24 OS=Mus musculus OX=10090 GN=Rps24 PE=1 SV=1 - [RS24_MOUSE]	-1.53676	0.190712	0.719622
Q9DD20	Methyltransferase-like protein 7B OS=Mus musculus OX=10090 GN=Mettl7b PE=1 SV=2 - [MET7B_MOUSE]	-0.415844	0.190712	0.719622
Q7TMR0	Lysosomal Pro-X carboxypeptidase OS=Mus musculus OX=10090 GN=Prcp PE=1 SV=2 - [PCP_MOUSE]	-2.61876	0.193832	0.712574
Q8CEI1	BolA-like protein 3 OS=Mus musculus OX=10090 GN=Bola3 PE=1 SV=1 - [BOLA3_MOUSE]	1.7806	0.195325	0.709241
Q9D6K5	Synaptojanin-2-binding protein OS=Mus musculus OX=10090 GN=Synj2bp PE=1 SV=1 - [SYJ2B_MOUSE]	-2.61861	0.195977	0.707795
Q91YP0	L-2-hydroxyglutarate dehydrogenase, mitochondrial OS=Mus musculus OX=10090 GN=L2hgdh PE=1 SV=1 - [L2HDH_MOUSE]	0.988474	0.197351	0.704761
Q00724	Retinol-binding protein 4 OS=Mus musculus OX=10090 GN=Rbp4 PE=1 SV=2 - [RET4_MOUSE]	-2.29286	0.200148	0.698649
Q3TWW8	Serine/arginine-rich splicing factor 6 OS=Mus musculus OX=10090 GN=Srsf6 PE=1 SV=1 - [SRSF6_MOUSE]	-2.13332	0.200545	0.697789
P47802	Metaxin-1 OS=Mus musculus OX=10090 GN=Mtx1 PE=1 SV=1 - [MTX1_MOUSE]	1.18426	0.201271	0.69622
P28666	Murinoglobulin-2 OS=Mus musculus OX=10090 GN=Mug2 PE=1 SV=2 - [MUG2_MOUSE]	-5.87662	0.203592	0.691239
Q8VHE0	Translocation protein SEC63 homolog OS=Mus musculus OX=10090 GN=Sec63 PE=1 SV=4 - [SEC63_MOUSE]	-1.46476	0.203592	0.691239
Q9R0X4	Acyl-coenzyme A thioesterase 9, mitochondrial OS=Mus musculus OX=10090 GN=Acot9 PE=1 SV=1 - [ACOT9_MOUSE]	2.95621	0.203592	0.691239
Q9D404	3-oxoacyl-[acyl-carrier-protein] synthase, mitochondrial OS=Mus musculus OX=10090 GN=Oxsm PE=1 SV=1 - [OXSM_MOUSE]	1.12037	0.203592	0.691239
Q9D8B4	NADH dehydrogenase [ubiquinone] 1 alpha subcomplex subunit 11 OS=Mus musculus OX=10090 GN=Ndufa11 PE=1 SV=2 - [NDUAB_MOUSE]	-2.63198	0.203592	0.691239
Q9QY76	Vesicle-associated membrane protein-associated protein B OS=Mus musculus OX=10090 GN=Vapb PE=1 SV=3 - [VAPB_MOUSE]	-1.82761	0.203592	0.691239
A2AKK5	Acyl-coenzyme A amino acid N-acyltransferase 1 OS=Mus musculus OX=10090 GN=Acnat1 PE=1 SV=1 - [ACNT1_MOUSE]	-1.05097	0.203592	0.691239
P20918	Plasminogen OS=Mus musculus OX=10090 GN=Plg PE=1 SV=3 - [PLMN_MOUSE]	-2.292	0.203592	0.691239
P23780	Beta-galactosidase OS=Mus musculus OX=10090 GN=Glb1 PE=1 SV=1 - [BGAL_MOUSE]	-2.68347	0.203592	0.691239
Q8VCR2	17-beta-hydroxysteroid dehydrogenase 13 OS=Mus musculus OX=10090 GN=Hsd17b13 PE=1 SV=2 - [DHB13_MOUSE]	-0.627223	0.203592	0.691239
Q61941	NAD(P) transhydrogenase, mitochondrial OS=Mus musculus OX=10090 GN=Nnt PE=1 SV=2 - [NNTM_MOUSE]	5.80918	0.209462	0.678895
Q7TMF3	NADH dehydrogenase [ubiquinone] 1 alpha subcomplex subunit 12 OS=Mus musculus OX=10090 GN=Ndufa12 PE=1 SV=2 - [NDUAC_MOUSE]	-1.5066	0.209462	0.678895
Q61767	NADPH-dependent 3-keto-steroid reductase Hsd3b4 OS=Mus musculus OX=10090 GN=Hsd3b4 PE=1 SV=3 - [3BHS4_MOUSE]	-4.13301	0.213982	0.669622
Q9DCM0	Persulfide dioxygenase ETHE1, mitochondrial OS=Mus musculus OX=10090 GN=Ethe1 PE=1 SV=2 - [ETHE1_MOUSE]	0.503437	0.213982	0.669622
B1AR13	CDGSH iron-sulfur domain-containing protein 3, mitochondrial OS=Mus musculus OX=10090 GN=Cisd3 PE=1 SV=1 - [CISD3_MOUSE]	1.61889	0.214438	0.668698
Q9CRC0	Vitamin K epoxide reductase complex subunit 1 OS=Mus musculus OX=10090 GN=Vkorc1 PE=1 SV=1 - [VKOR1_MOUSE]	-1.86021	0.215101	0.667357
Q9QXF8	Glycine N-methyltransferase OS=Mus musculus OX=10090 GN=Gnmt PE=1 SV=3 - [GNMT_MOUSE]	-1.20985	0.219921	0.657734
Q9DCS2	Methyltransferase-like 26 OS=Mus musculus OX=10090 GN=Mettl26 PE=1 SV=1 - [MTL26_MOUSE]	-2.81705	0.222131	0.653391
Q9CR62	Mitochondrial 2-oxoglutarate/malate carrier protein OS=Mus musculus OX=10090 GN=Slc25a11 PE=1 SV=3 - [M2OM_MOUSE]	1.21312	0.223599	0.65053
Q8K2C6	NAD-dependent protein deacylase sirtuin-5, mitochondrial OS=Mus musculus OX=10090 GN=Sirt5 PE=1 SV=1 - [SIR5_MOUSE]	1.86268	0.223724	0.650287
P62075	Mitochondrial import inner membrane translocase subunit Tim13 OS=Mus musculus OX=10090 GN=Timm13 PE=1 SV=1 - [TIM13_MOUSE]	0.851815	0.227222	0.64355
Q8C0Q4	Serine/threonine-protein kinase Nek11 OS=Mus musculus OX=10090 GN=Nek11 PE=2 SV=2 - [NEK11_MOUSE]	-2.46385	0.232757	0.633098
Q99KF1	Transmembrane emp24 domain-containing protein 9 OS=Mus musculus OX=10090 GN=Tmed9 PE=1 SV=2 - [TMED9_MOUSE]	-2.46385	0.232757	0.633098
Q8CD54	Piezo-type mechanosensitive ion channel component 2 OS=Mus musculus OX=10090 GN=Piezo2 PE=1 SV=2 - [PIEZ2_MOUSE]	-2.46388	0.233232	0.632212
Q8K2C9	Very-long-chain (3R)-3-hydroxyacyl-CoA dehydratase 3 OS=Mus musculus OX=10090 GN=Hacd3 PE=1 SV=2 - [HACD3_MOUSE]	-2.44046	0.234058	0.630676
P10639	Thioredoxin OS=Mus musculus OX=10090 GN=Txn PE=1 SV=3 - [THIO_MOUSE]	-2.44046	0.234058	0.630676
P56391	Cytochrome c oxidase subunit 6B1 OS=Mus musculus OX=10090 GN=Cox6b1 PE=1 SV=2 - [CX6B1_MOUSE]	-0.495482	0.238169	0.623114
Q78JN3	Enoyl-CoA delta isomerase 3, peroxisomal OS=Mus musculus OX=10090 GN=Eci3 PE=1 SV=1 - [ECI3_MOUSE]	5.49191	0.238735	0.622083
C0HKG5	Ribonuclease T2-A OS=Mus musculus OX=10090 GN=Rnaset2a PE=1 SV=1 - [RNT2A_MOUSE]	-1.43373	0.240459	0.618959
P00397	Cytochrome c oxidase subunit 1 OS=Mus musculus OX=10090 GN=Mtco1 PE=1 SV=2 - [COX1_MOUSE]	-1.71774	0.240911	0.618143
Q9DBG7	Signal recognition particle receptor subunit alpha OS=Mus musculus OX=10090 GN=Srpra PE=1 SV=1 - [SRPRA_MOUSE]	-2.50587	0.241263	0.617509
P62855	40S ribosomal protein S26 OS=Mus musculus OX=10090 GN=Rps26 PE=1 SV=3 - [RS26_MOUSE]	-2.43175	0.247531	0.60637
P17047	Lysosome-associated membrane glycoprotein 2 OS=Mus musculus OX=10090 GN=Lamp2 PE=1 SV=2 - [LAMP2_MOUSE]	-0.746829	0.250141	0.601816
P63037	DnaJ homolog subfamily A member 1 OS=Mus musculus OX=10090 GN=Dnaja1 PE=1 SV=1 - [DNJA1_MOUSE]	-2.45583	0.251823	0.598905
P61514	60S ribosomal protein L37a OS=Mus musculus OX=10090 GN=Rpl37a PE=1 SV=2 - [RL37A_MOUSE]	-1.62292	0.254057	0.595069
Q8K1R3	Polyribonucleotide nucleotidyltransferase 1, mitochondrial OS=Mus musculus OX=10090 GN=Pnpt1 PE=1 SV=1 - [PNPT1_MOUSE]	2.07542	0.254057	0.595069
P97450	ATP synthase-coupling factor 6, mitochondrial OS=Mus musculus OX=10090 GN=Atp5pf PE=1 SV=1 - [ATP5J_MOUSE]	0.38967	0.254057	0.595069
Q8R0F8	Acylpyruvase FAHD1, mitochondrial OS=Mus musculus OX=10090 GN=Fahd1 PE=1 SV=2 - [FAHD1_MOUSE]	0.959315	0.254911	0.593611
P29391	Ferritin light chain 1 OS=Mus musculus OX=10090 GN=Ftl1 PE=1 SV=2 - [FRIL1_MOUSE]	-1.06506	0.256283	0.59128
Q8K3J1	NADH dehydrogenase [ubiquinone] iron-sulfur protein 8, mitochondrial OS=Mus musculus OX=10090 GN=Ndufs8 PE=1 SV=1 - [NDUS8_MOUSE]	-1.19659	0.256526	0.590868
Q6PB66	Leucine-rich PPR motif-containing protein, mitochondrial OS=Mus musculus OX=10090 GN=Lrpprc PE=1 SV=2 - [LPPRC_MOUSE]	-0.422748	0.257686	0.58891
Q9JIK9	28S ribosomal protein S34, mitochondrial OS=Mus musculus OX=10090 GN=Mrps34 PE=1 SV=1 - [RT34_MOUSE]	2.0528	0.257686	0.58891
Q9QYA2	Mitochondrial import receptor subunit TOM40 homolog OS=Mus musculus OX=10090 GN=Tomm40 PE=1 SV=3 - [TOM40_MOUSE]	1.72625	0.266967	0.573543
Q9Z2Z6	Mitochondrial carnitine/acylcarnitine carrier protein OS=Mus musculus OX=10090 GN=Slc25a20 PE=1 SV=1 - [MCAT_MOUSE]	0.660696	0.268204	0.571535
Q07797	Galectin-3-binding protein OS=Mus musculus OX=10090 GN=Lgals3bp PE=1 SV=1 - [LG3BP_MOUSE]	-1.25993	0.269724	0.56908
Q8R2Y8	Peptidyl-tRNA hydrolase 2, mitochondrial OS=Mus musculus OX=10090 GN=Ptrh2 PE=1 SV=1 - [PTH2_MOUSE]	0.739713	0.270277	0.568191
Q9JII6	Aldo-keto reductase family 1 member A1 OS=Mus musculus OX=10090 GN=Akr1a1 PE=1 SV=3 - [AK1A1_MOUSE]	1.79059	0.270277	0.568191
O08914	Fatty-acid amide hydrolase 1 OS=Mus musculus OX=10090 GN=Faah PE=1 SV=1 - [FAAH1_MOUSE]	-0.536152	0.270277	0.568191
P46656	Adrenodoxin, mitochondrial OS=Mus musculus OX=10090 GN=Fdx1 PE=1 SV=1 - [ADX_MOUSE]	-1.47977	0.270621	0.567639
Q8QZY2	Glycerate kinase OS=Mus musculus OX=10090 GN=Glyctk PE=1 SV=1 - [GLCTK_MOUSE]	0.903285	0.273753	0.562642
Q8R404	MICOS complex subunit MIC13 OS=Mus musculus OX=10090 GN=Micos13 PE=1 SV=1 - [MIC13_MOUSE]	1.82152	0.273888	0.562427
Q06185	ATP synthase subunit e, mitochondrial OS=Mus musculus OX=10090 GN=Atp5me PE=1 SV=2 - [ATP5I_MOUSE]	1.42164	0.275476	0.559916
Q91VT4	3-oxoacyl-[acyl-carrier-protein] reductase OS=Mus musculus OX=10090 GN=Cbr4 PE=1 SV=2 - [CBR4_MOUSE]	0.961449	0.27596	0.559154
Q91WK5	Glycine cleavage system H protein, mitochondrial OS=Mus musculus OX=10090 GN=Gcsh PE=1 SV=2 - [GCSH_MOUSE]	0.946345	0.276619	0.558119
Q9CZ13	Cytochrome b-c1 complex subunit 1, mitochondrial OS=Mus musculus OX=10090 GN=Uqcrc1 PE=1 SV=2 - [QCR1_MOUSE]	-0.357756	0.278988	0.554415
O55143	Sarcoplasmic/endoplasmic reticulum calcium ATPase 2 OS=Mus musculus OX=10090 GN=Atp2a2 PE=1 SV=2 - [AT2A2_MOUSE]	-1.14761	0.280041	0.552779
Q3UJU9	Regulator of microtubule dynamics protein 3 OS=Mus musculus OX=10090 GN=Rmdn3 PE=1 SV=2 - [RMD3_MOUSE]	-1.03374	0.280973	0.551336
Q8C5H8	NAD kinase 2, mitochondrial OS=Mus musculus OX=10090 GN=Nadk2 PE=1 SV=2 - [NAKD2_MOUSE]	0.547177	0.282211	0.549426
Q9D023	Mitochondrial pyruvate carrier 2 OS=Mus musculus OX=10090 GN=Mpc2 PE=1 SV=1 - [MPC2_MOUSE]	1.18653	0.28507	0.545049
Q9WUR2	Enoyl-CoA delta isomerase 2 OS=Mus musculus OX=10090 GN=Eci2 PE=1 SV=2 - [ECI2_MOUSE]	-0.291907	0.28511	0.544988
P17742	Peptidyl-prolyl cis-trans isomerase A OS=Mus musculus OX=10090 GN=Ppia PE=1 SV=2 - [PPIA_MOUSE]	0.959257	0.28638	0.543058
P35979	60S ribosomal protein L12 OS=Mus musculus OX=10090 GN=Rpl12 PE=1 SV=2 - [RL12_MOUSE]	-0.615911	0.290395	0.537012
Q9QZ85	Interferon-inducible GTPase 1 OS=Mus musculus OX=10090 GN=Iigp1 PE=1 SV=2 - [IIGP1_MOUSE]	-1.98169	0.291061	0.536015
Q9QXT0	Protein canopy homolog 2 OS=Mus musculus OX=10090 GN=Cnpy2 PE=1 SV=1 - [CNPY2_MOUSE]	-1.31348	0.291061	0.536015
Q9CZX8	40S ribosomal protein S19 OS=Mus musculus OX=10090 GN=Rps19 PE=1 SV=3 - [RS19_MOUSE]	-0.944742	0.291061	0.536015
Q14DH7	Acyl-CoA synthetase short-chain family member 3, mitochondrial OS=Mus musculus OX=10090 GN=Acss3 PE=1 SV=2 - [ACSS3_MOUSE]	1.39555	0.291836	0.534861
P58710	L-gulonolactone oxidase OS=Mus musculus OX=10090 GN=Gulo PE=1 SV=3 - [GGLO_MOUSE]	-0.434278	0.291836	0.534861
P62270	40S ribosomal protein S18 OS=Mus musculus OX=10090 GN=Rps18 PE=1 SV=3 - [RS18_MOUSE]	-0.755999	0.293585	0.532265
Q78IK4	MICOS complex subunit Mic27 OS=Mus musculus OX=10090 GN=Apool PE=1 SV=1 - [MIC27_MOUSE]	1.25217	0.295519	0.529415
Q9D7J9	Enoyl-CoA hydratase domain-containing protein 3, mitochondrial OS=Mus musculus OX=10090 GN=Echdc3 PE=1 SV=1 - [ECHD3_MOUSE]	0.534974	0.298011	0.525767
Q9CQQ7	ATP synthase F(0) complex subunit B1, mitochondrial OS=Mus musculus OX=10090 GN=Atp5pb PE=1 SV=1 - [AT5F1_MOUSE]	0.63753	0.299577	0.523491
P56379	ATP synthase subunit ATP5MJ, mitochondrial OS=Mus musculus OX=10090 GN=Atp5mj PE=1 SV=1 - [ATP68_MOUSE]	-2.27613	0.30016	0.522648
Q3UMY5	Echinoderm microtubule-associated protein-like 4 OS=Mus musculus OX=10090 GN=Eml4 PE=1 SV=1 - [EMAL4_MOUSE]	0.795382	0.301376	0.520891
P60766	Cell division control protein 42 homolog OS=Mus musculus OX=10090 GN=Cdc42 PE=1 SV=2 - [CDC42_MOUSE]	-1.6145	0.301388	0.520875
Q8BP40	Lysophosphatidic acid phosphatase type 6 OS=Mus musculus OX=10090 GN=Acp6 PE=1 SV=1 - [PPA6_MOUSE]	1.89289	0.301506	0.520705
P19536	Cytochrome c oxidase subunit 5B, mitochondrial OS=Mus musculus OX=10090 GN=Cox5b PE=1 SV=1 - [COX5B_MOUSE]	-0.719572	0.302508	0.519264
Q8K0Z7	Translational activator of cytochrome c oxidase 1 OS=Mus musculus OX=10090 GN=Taco1 PE=1 SV=1 - [TACO1_MOUSE]	1.06817	0.302508	0.519264
Q00898	Alpha-1-antitrypsin 1-5 OS=Mus musculus OX=10090 GN=Serpina1e PE=1 SV=1 - [A1AT5_MOUSE]	-2.59096	0.302508	0.519264
P62843	40S ribosomal protein S15 OS=Mus musculus OX=10090 GN=Rps15 PE=1 SV=2 - [RS15_MOUSE]	-1.65437	0.302933	0.518653
P60710	Actin, cytoplasmic 1 OS=Mus musculus OX=10090 GN=Actb PE=1 SV=1 - [ACTB_MOUSE]	-0.497082	0.302933	0.518653
Q9Z0R9	Acyl-CoA 6-desaturase OS=Mus musculus OX=10090 GN=Fads2 PE=1 SV=1 - [FADS2_MOUSE]	-2.05443	0.305479	0.515019
Q5BL07	Peroxisome biogenesis factor 1 OS=Mus musculus OX=10090 GN=Pex1 PE=1 SV=2 - [PEX1_MOUSE]	-1.52954	0.308789	0.510338
O88986	2-amino-3-ketobutyrate coenzyme A ligase, mitochondrial OS=Mus musculus OX=10090 GN=Gcat PE=1 SV=2 - [KBL_MOUSE]	0.351262	0.308789	0.510338
P52760	2-iminobutanoate/2-iminopropanoate deaminase OS=Mus musculus OX=10090 GN=Rida PE=1 SV=3 - [RIDA_MOUSE]	0.406059	0.314195	0.5028
Q69ZK0	Phosphatidylinositol 3,4,5-trisphosphate-dependent Rac exchanger 1 protein OS=Mus musculus OX=10090 GN=Prex1 PE=1 SV=2 - [PREX1_MOUSE]	-1.54066	0.314703	0.502099
O08756	3-hydroxyacyl-CoA dehydrogenase type-2 OS=Mus musculus OX=10090 GN=Hsd17b10 PE=1 SV=4 - [HCD2_MOUSE]	0.224562	0.316133	0.500131
Q9D855	Cytochrome b-c1 complex subunit 7 OS=Mus musculus OX=10090 GN=Uqcrb PE=1 SV=3 - [QCR7_MOUSE]	-2.39215	0.316419	0.499737
Q64435	UDP-glucuronosyltransferase 1-6 OS=Mus musculus OX=10090 GN=Ugt1a6 PE=1 SV=1 - [UD16_MOUSE]	-1.70207	0.319513	0.495512
Q8BGH2	Sorting and assembly machinery component 50 homolog OS=Mus musculus OX=10090 GN=Samm50 PE=1 SV=1 - [SAM50_MOUSE]	1.17998	0.320376	0.494341
Q91YW3	DnaJ homolog subfamily C member 3 OS=Mus musculus OX=10090 GN=Dnajc3 PE=1 SV=1 - [DNJC3_MOUSE]	-1.47043	0.32038	0.494335
Q9DB15	39S ribosomal protein L12, mitochondrial OS=Mus musculus OX=10090 GN=Mrpl12 PE=1 SV=2 - [RM12_MOUSE]	1.48322	0.32766	0.484576
Q5DTZ0	Protein NYNRIN OS=Mus musculus OX=10090 GN=Nynrin PE=2 SV=2 - [NYNRI_MOUSE]	1.14958	0.32766	0.484576
Q99KB8	Hydroxyacylglutathione hydrolase, mitochondrial OS=Mus musculus OX=10090 GN=Hagh PE=1 SV=2 - [GLO2_MOUSE]	0.764525	0.32766	0.484576
Q8VCH6	Delta(24)-sterol reductase OS=Mus musculus OX=10090 GN=Dhcr24 PE=1 SV=1 - [DHC24_MOUSE]	-1.73955	0.328908	0.482925
P47955	60S acidic ribosomal protein P1 OS=Mus musculus OX=10090 GN=Rplp1 PE=1 SV=1 - [RLA1_MOUSE]	-0.801068	0.332112	0.478715
P00405	Cytochrome c oxidase subunit 2 OS=Mus musculus OX=10090 GN=Mtco2 PE=1 SV=1 - [COX2_MOUSE]	-0.551516	0.332987	0.477572
Q9Z129	ATP-dependent DNA helicase Q1 OS=Mus musculus OX=10090 GN=Recql PE=1 SV=2 - [RECQ1_MOUSE]	1.91029	0.334659	0.475397
Q8BP67	60S ribosomal protein L24 OS=Mus musculus OX=10090 GN=Rpl24 PE=1 SV=2 - [RL24_MOUSE]	-1.1585	0.334659	0.475397
O88696	ATP-dependent Clp protease proteolytic subunit, mitochondrial OS=Mus musculus OX=10090 GN=Clpp PE=1 SV=1 - [CLPP_MOUSE]	0.767991	0.335032	0.474913
Q9EP75	Leukotriene-B4 omega-hydroxylase 3 OS=Mus musculus OX=10090 GN=Cyp4f14 PE=1 SV=1 - [CP4FE_MOUSE]	-3.43596	0.338179	0.470854
P53026	60S ribosomal protein L10a OS=Mus musculus OX=10090 GN=Rpl10a PE=1 SV=3 - [RL10A_MOUSE]	-1.01949	0.338943	0.469873
Q9CR61	NADH dehydrogenase [ubiquinone] 1 beta subcomplex subunit 7 OS=Mus musculus OX=10090 GN=Ndufb7 PE=1 SV=3 - [NDUB7_MOUSE]	-2.14972	0.339466	0.469203
P08226	Apolipoprotein E OS=Mus musculus OX=10090 GN=Apoe PE=1 SV=2 - [APOE_MOUSE]	-0.792417	0.342284	0.465613
Q9EP89	Serine beta-lactamase-like protein LACTB, mitochondrial OS=Mus musculus OX=10090 GN=Lactb PE=1 SV=1 - [LACTB_MOUSE]	0.685359	0.351649	0.453891
Q8BHE8	m-AAA protease-interacting protein 1, mitochondrial OS=Mus musculus OX=10090 GN=Maip1 PE=1 SV=1 - [MAIP1_MOUSE]	0.994663	0.355068	0.449688
P62852	40S ribosomal protein S25 OS=Mus musculus OX=10090 GN=Rps25 PE=1 SV=1 - [RS25_MOUSE]	-1.10114	0.35507	0.449686
P14148	60S ribosomal protein L7 OS=Mus musculus OX=10090 GN=Rpl7 PE=1 SV=2 - [RL7_MOUSE]	-0.525383	0.35507	0.449686
Q60680	Inhibitor of nuclear factor kappa-B kinase subunit alpha OS=Mus musculus OX=10090 GN=Chuk PE=1 SV=1 - [IKKA_MOUSE]	1.50123	0.35617	0.448342
Q921G7	Electron transfer flavoprotein-ubiquinone oxidoreductase, mitochondrial OS=Mus musculus OX=10090 GN=Etfdh PE=1 SV=1 - [ETFD_MOUSE]	-0.202958	0.35617	0.448342
Q921M3	Splicing factor 3B subunit 3 OS=Mus musculus OX=10090 GN=Sf3b3 PE=1 SV=1 - [SF3B3_MOUSE]	1.79178	0.358897	0.44503
O08600	Endonuclease G, mitochondrial OS=Mus musculus OX=10090 GN=Endog PE=1 SV=1 - [NUCG_MOUSE]	-1.38568	0.362431	0.440775
P06801	NADP-dependent malic enzyme OS=Mus musculus OX=10090 GN=Me1 PE=1 SV=2 - [MAOX_MOUSE]	-0.540596	0.362709	0.440441
Q91VS7	Microsomal glutathione S-transferase 1 OS=Mus musculus OX=10090 GN=Mgst1 PE=1 SV=3 - [MGST1_MOUSE]	-0.64341	0.363019	0.440071
P62900	60S ribosomal protein L31 OS=Mus musculus OX=10090 GN=Rpl31 PE=1 SV=1 - [RL31_MOUSE]	-0.916399	0.367315	0.434961
Q8BH86	D-glutamate cyclase, mitochondrial OS=Mus musculus OX=10090 GN=Dglucy PE=1 SV=1 - [GLUCM_MOUSE]	1.17072	0.368339	0.433752
P24549	Retinal dehydrogenase 1 OS=Mus musculus OX=10090 GN=Aldh1a1 PE=1 SV=5 - [AL1A1_MOUSE]	-1.91649	0.369213	0.432724
Q99J99	3-mercaptopyruvate sulfurtransferase OS=Mus musculus OX=10090 GN=Mpst PE=1 SV=4 - [THTM_MOUSE]	0.293693	0.374381	0.426686
Q91YY4	ATP synthase mitochondrial F1 complex assembly factor 2 OS=Mus musculus OX=10090 GN=Atpaf2 PE=1 SV=1 - [ATPF2_MOUSE]	1.61438	0.37737	0.423233
Q9CY50	Translocon-associated protein subunit alpha OS=Mus musculus OX=10090 GN=Ssr1 PE=1 SV=1 - [SSRA_MOUSE]	-1.2466	0.379117	0.421227
A2A974	Cytochrome P450 4A12B OS=Mus musculus OX=10090 GN=Cyp4a12b PE=1 SV=1 - [CP4CB_MOUSE]	-4.09399	0.379363	0.420944
Q60766	Immunity-related GTPase family M protein 1 OS=Mus musculus OX=10090 GN=Irgm1 PE=1 SV=1 - [IRGM1_MOUSE]	-1.81799	0.379363	0.420944
P68033	Actin, alpha cardiac muscle 1 OS=Mus musculus OX=10090 GN=Actc1 PE=1 SV=1 - [ACTC_MOUSE]	-1.88896	0.379445	0.420851
Q9JLT4	Thioredoxin reductase 2, mitochondrial OS=Mus musculus OX=10090 GN=Txnrd2 PE=1 SV=4 - [TRXR2_MOUSE]	1.02889	0.380596	0.419536
Q9DCN2	NADH-cytochrome b5 reductase 3 OS=Mus musculus OX=10090 GN=Cyb5r3 PE=1 SV=3 - [NB5R3_MOUSE]	0.250966	0.380712	0.419404
Q8R0N6	Hydroxyacid-oxoacid transhydrogenase, mitochondrial OS=Mus musculus OX=10090 GN=Adhfe1 PE=1 SV=2 - [HOT_MOUSE]	0.421255	0.380712	0.419404
P62264	40S ribosomal protein S14 OS=Mus musculus OX=10090 GN=Rps14 PE=1 SV=3 - [RS14_MOUSE]	-0.796958	0.381321	0.41871
Q9CQX8	28S ribosomal protein S36, mitochondrial OS=Mus musculus OX=10090 GN=Mrps36 PE=1 SV=1 - [RT36_MOUSE]	1.21518	0.385761	0.413681
Q6P9P8	DENN domain-containing protein 2C OS=Mus musculus OX=10090 GN=Dennd2c PE=1 SV=1 - [DEN2C_MOUSE]	1.29218	0.391502	0.407266
Q9D7B6	Isobutyryl-CoA dehydrogenase, mitochondrial OS=Mus musculus OX=10090 GN=Acad8 PE=1 SV=2 - [ACAD8_MOUSE]	-0.662615	0.391564	0.407198
P61979	Heterogeneous nuclear ribonucleoprotein K OS=Mus musculus OX=10090 GN=Hnrnpk PE=1 SV=1 - [HNRPK_MOUSE]	-1.63869	0.400165	0.397761
P99029	Peroxiredoxin-5, mitochondrial OS=Mus musculus OX=10090 GN=Prdx5 PE=1 SV=2 - [PRDX5_MOUSE]	0.242499	0.401377	0.396448
Q9DC50	Peroxisomal carnitine O-octanoyltransferase OS=Mus musculus OX=10090 GN=Crot PE=1 SV=1 - [OCTC_MOUSE]	-0.219367	0.401773	0.396019
Q9CPV4	Glyoxalase domain-containing protein 4 OS=Mus musculus OX=10090 GN=Glod4 PE=1 SV=1 - [GLOD4_MOUSE]	0.902185	0.41462	0.382349
Q8R3Q6	Protein MIX23 OS=Mus musculus OX=10090 GN=Mix23 PE=1 SV=1 - [MIX23_MOUSE]	1.22377	0.415337	0.381599
P18760	Cofilin-1 OS=Mus musculus OX=10090 GN=Cfl1 PE=1 SV=3 - [COF1_MOUSE]	-1.59855	0.415603	0.381321
P62862	40S ribosomal protein S30 OS=Mus musculus OX=10090 GN=Fau PE=1 SV=1 - [RS30_MOUSE]	-0.980741	0.415603	0.381321
Q9WV55	Vesicle-associated membrane protein-associated protein A OS=Mus musculus OX=10090 GN=Vapa PE=1 SV=2 - [VAPA_MOUSE]	-0.727944	0.418506	0.378299
Q9CRB9	MICOS complex subunit Mic19 OS=Mus musculus OX=10090 GN=Chchd3 PE=1 SV=1 - [MIC19_MOUSE]	0.973916	0.41873	0.378065
O09167	60S ribosomal protein L21 OS=Mus musculus OX=10090 GN=Rpl21 PE=1 SV=3 - [RL21_MOUSE]	-1.04137	0.41873	0.378065
Q9CQR2	40S ribosomal protein S21 OS=Mus musculus OX=10090 GN=Rps21 PE=1 SV=1 - [RS21_MOUSE]	-1.62343	0.41873	0.378065
P70670	Nascent polypeptide-associated complex subunit alpha, muscle-specific form OS=Mus musculus OX=10090 GN=Naca PE=1 SV=2 - [NACAM_MOUSE]	0.953228	0.41873	0.378065
P11352	Glutathione peroxidase 1 OS=Mus musculus OX=10090 GN=Gpx1 PE=1 SV=2 - [GPX1_MOUSE]	0.242791	0.419361	0.377412
P97386	DNA ligase 3 OS=Mus musculus OX=10090 GN=Lig3 PE=1 SV=2 - [DNLI3_MOUSE]	1.84752	0.422509	0.374164
P47199	Quinone oxidoreductase OS=Mus musculus OX=10090 GN=Cryz PE=1 SV=1 - [QOR_MOUSE]	0.503093	0.42781	0.368749
Q99JR5	Tubulointerstitial nephritis antigen-like OS=Mus musculus OX=10090 GN=Tinagl1 PE=1 SV=1 - [TINAL_MOUSE]	0.764061	0.428991	0.367552
Q9R257	Heme-binding protein 1 OS=Mus musculus OX=10090 GN=Hebp1 PE=1 SV=2 - [HEBP1_MOUSE]	1.29442	0.437931	0.358594
O88441	Metaxin-2 OS=Mus musculus OX=10090 GN=Mtx2 PE=1 SV=1 - [MTX2_MOUSE]	1.67877	0.442303	0.35428
P62835	Ras-related protein Rap-1A OS=Mus musculus OX=10090 GN=Rap1a PE=1 SV=1 - [RAP1A_MOUSE]	1.19543	0.458044	0.339093
P63242	Eukaryotic translation initiation factor 5A-1 OS=Mus musculus OX=10090 GN=Eif5a PE=1 SV=2 - [IF5A1_MOUSE]	-0.553349	0.460183	0.337069
Q9CYR0	Single-stranded DNA-binding protein, mitochondrial OS=Mus musculus OX=10090 GN=Ssbp1 PE=1 SV=1 - [SSBP_MOUSE]	1.18331	0.46061	0.336666
Q99L43	Phosphatidate cytidylyltransferase 2 OS=Mus musculus OX=10090 GN=Cds2 PE=1 SV=1 - [CDS2_MOUSE]	-1.22342	0.46222	0.335151
Q9D1I5	Methylmalonyl-CoA epimerase, mitochondrial OS=Mus musculus OX=10090 GN=Mcee PE=1 SV=1 - [MCEE_MOUSE]	0.843384	0.464933	0.33261
Q8C3X2	Coiled-coil domain-containing protein 90B, mitochondrial OS=Mus musculus OX=10090 GN=Ccdc90b PE=1 SV=1 - [CC90B_MOUSE]	1.4109	0.466542	0.33111
Q8VED5	Keratin, type II cytoskeletal 79 OS=Mus musculus OX=10090 GN=Krt79 PE=1 SV=2 - [K2C79_MOUSE]	1.77787	0.469008	0.32882
Q9WVA2	Mitochondrial import inner membrane translocase subunit Tim8 A OS=Mus musculus OX=10090 GN=Timm8a1 PE=1 SV=1 - [TIM8A_MOUSE]	1.07317	0.474111	0.32412
Q9DCX2	ATP synthase subunit d, mitochondrial OS=Mus musculus OX=10090 GN=Atp5pd PE=1 SV=3 - [ATP5H_MOUSE]	0.20891	0.474111	0.32412
Q9D4I2	Meiosis inhibitor protein 1 OS=Mus musculus OX=10090 GN=Mei1 PE=2 SV=4 - [MEII1_MOUSE]	1.47964	0.478214	0.320378
P25688	Uricase OS=Mus musculus OX=10090 GN=Uox PE=1 SV=2 - [URIC_MOUSE]	-0.206787	0.481284	0.317599
P47791	Glutathione reductase, mitochondrial OS=Mus musculus OX=10090 GN=Gsr PE=1 SV=3 - [GSHR_MOUSE]	0.941574	0.485921	0.313434
Q9CPP6	NADH dehydrogenase [ubiquinone] 1 alpha subcomplex subunit 5 OS=Mus musculus OX=10090 GN=Ndufa5 PE=1 SV=3 - [NDUA5_MOUSE]	-1.51993	0.487118	0.312366
O55242	Sigma non-opioid intracellular receptor 1 OS=Mus musculus OX=10090 GN=Sigmar1 PE=1 SV=1 - [SGMR1_MOUSE]	-1.45159	0.488468	0.311163
Q8BFR5	Elongation factor Tu, mitochondrial OS=Mus musculus OX=10090 GN=Tufm PE=1 SV=1 - [EFTU_MOUSE]	0.265667	0.488468	0.311163
Q9DCU9	4-hydroxy-2-oxoglutarate aldolase, mitochondrial OS=Mus musculus OX=10090 GN=Hoga1 PE=1 SV=1 - [HOGA1_MOUSE]	0.212433	0.489433	0.310306
Q6NZR2	Myb/SANT-like DNA-binding domain-containing protein 2 OS=Mus musculus OX=10090 GN=Msantd2 PE=1 SV=1 - [MSD2_MOUSE]	-1.23246	0.491293	0.308659
Q6ZQ06	Centrosomal protein of 162 kDa OS=Mus musculus OX=10090 GN=Cep162 PE=1 SV=2 - [CE162_MOUSE]	-1.37648	0.492048	0.307992
Q01853	Transitional endoplasmic reticulum ATPase OS=Mus musculus OX=10090 GN=Vcp PE=1 SV=4 - [TERA_MOUSE]	-1.0869	0.494067	0.306214
P47934	Carnitine O-acetyltransferase OS=Mus musculus OX=10090 GN=Crat PE=1 SV=3 - [CACP_MOUSE]	-1.0682	0.494448	0.305879
Q8K5B2	Multiple coagulation factor deficiency protein 2 homolog OS=Mus musculus OX=10090 GN=Mcfd2 PE=1 SV=1 - [MCFD2_MOUSE]	-1.28588	0.507063	0.294938
Q9DCM2	Glutathione S-transferase kappa 1 OS=Mus musculus OX=10090 GN=Gstk1 PE=1 SV=3 - [GSTK1_MOUSE]	-0.291374	0.507726	0.294371
Q9CR68	Cytochrome b-c1 complex subunit Rieske, mitochondrial OS=Mus musculus OX=10090 GN=Uqcrfs1 PE=1 SV=1 - [UCRI_MOUSE]	-0.608404	0.509362	0.292974
O88307	Sortilin-related receptor OS=Mus musculus OX=10090 GN=Sorl1 PE=1 SV=3 - [SORL_MOUSE]	0.912959	0.515563	0.287718
Q91VA6	Polymerase delta-interacting protein 2 OS=Mus musculus OX=10090 GN=Poldip2 PE=1 SV=1 - [PDIP2_MOUSE]	0.701446	0.537502	0.26962
Q91WN4	Kynurenine 3-monooxygenase OS=Mus musculus OX=10090 GN=Kmo PE=1 SV=1 - [KMO_MOUSE]	0.190261	0.538394	0.2689
Q9JHI5	Isovaleryl-CoA dehydrogenase, mitochondrial OS=Mus musculus OX=10090 GN=Ivd PE=1 SV=1 - [IVD_MOUSE]	-0.16492	0.540969	0.266828
P97855	Ras GTPase-activating protein-binding protein 1 OS=Mus musculus OX=10090 GN=G3bp1 PE=1 SV=1 - [G3BP1_MOUSE]	-1.17868	0.54422	0.264226
E9Q414	Apolipoprotein B-100 OS=Mus musculus OX=10090 GN=Apob PE=1 SV=1 - [APOB_MOUSE]	-1.28027	0.544242	0.264208
P30115	Glutathione S-transferase A3 OS=Mus musculus OX=10090 GN=Gsta3 PE=1 SV=2 - [GSTA3_MOUSE]	-0.782753	0.550307	0.259395
Q8CG76	Aflatoxin B1 aldehyde reductase member 2 OS=Mus musculus OX=10090 GN=Akr7a2 PE=1 SV=3 - [ARK72_MOUSE]	0.474428	0.550307	0.259395
Q9D7P6	Iron-sulfur cluster assembly enzyme ISCU, mitochondrial OS=Mus musculus OX=10090 GN=Iscu PE=1 SV=1 - [ISCU_MOUSE]	0.756968	0.551188	0.2587
Q9R099	Transducin beta-like protein 2 OS=Mus musculus OX=10090 GN=Tbl2 PE=1 SV=2 - [TBL2_MOUSE]	-1.29825	0.552117	0.257969
Q8BMK0	Centrosomal protein of 85 kDa OS=Mus musculus OX=10090 GN=Cep85 PE=1 SV=2 - [CEP85_MOUSE]	0.820104	0.55401	0.256482
Q9CXI5	Mesencephalic astrocyte-derived neurotrophic factor OS=Mus musculus OX=10090 GN=Manf PE=1 SV=1 - [MANF_MOUSE]	-0.668493	0.55401	0.256482
E9QAM5	Helicase with zinc finger domain 2 OS=Mus musculus OX=10090 GN=Helz2 PE=1 SV=1 - [HELZ2_MOUSE]	-1.0214	0.55401	0.256482
Q9D1H6	NADH dehydrogenase [ubiquinone] 1 alpha subcomplex assembly factor 4 OS=Mus musculus OX=10090 GN=Ndufaf4 PE=1 SV=1 - [NDUF4_MOUSE]	0.816504	0.559216	0.252421
P31786	Acyl-CoA-binding protein OS=Mus musculus OX=10090 GN=Dbi PE=1 SV=2 - [ACBP_MOUSE]	-0.405265	0.559216	0.252421
Q4ZJN1	Complement C1q and tumor necrosis factor-related protein 9 OS=Mus musculus OX=10090 GN=C1qtnf9 PE=1 SV=1 - [C1QT9_MOUSE]	-1.25138	0.565594	0.247495
P41216	Long-chain-fatty-acid--CoA ligase 1 OS=Mus musculus OX=10090 GN=Acsl1 PE=1 SV=2 - [ACSL1_MOUSE]	-0.0904203	0.566757	0.246603
P16406	Glutamyl aminopeptidase OS=Mus musculus OX=10090 GN=Enpep PE=1 SV=1 - [AMPE_MOUSE]	-1.15965	0.571073	0.243308
E9Q1U1	Coiled-coil domain-containing protein 171 OS=Mus musculus OX=10090 GN=Ccdc171 PE=2 SV=1 - [CC171_MOUSE]	0.991466	0.571073	0.243308
O08749	Dihydrolipoyl dehydrogenase, mitochondrial OS=Mus musculus OX=10090 GN=Dld PE=1 SV=2 - [DLDH_MOUSE]	0.166794	0.571351	0.243097
P29699	Alpha-2-HS-glycoprotein OS=Mus musculus OX=10090 GN=Ahsg PE=1 SV=1 - [FETUA_MOUSE]	-0.627897	0.580556	0.236156
Q8BXA1	Golgi integral membrane protein 4 OS=Mus musculus OX=10090 GN=Golim4 PE=1 SV=1 - [GOLI4_MOUSE]	0.891708	0.580556	0.236156
Q62087	Serum paraoxonase/lactonase 3 OS=Mus musculus OX=10090 GN=Pon3 PE=1 SV=2 - [PON3_MOUSE]	-1.10113	0.583907	0.233656
Q3TDN2	FAS-associated factor 2 OS=Mus musculus OX=10090 GN=Faf2 PE=1 SV=2 - [FAF2_MOUSE]	0.658888	0.583907	0.233656
P62918	60S ribosomal protein L8 OS=Mus musculus OX=10090 GN=Rpl8 PE=1 SV=2 - [RL8_MOUSE]	-0.557862	0.585587	0.232408
Q9CQ69	Cytochrome b-c1 complex subunit 8 OS=Mus musculus OX=10090 GN=Uqcrq PE=1 SV=3 - [QCR8_MOUSE]	-0.778015	0.587277	0.231157
Q8BHC1	Ras-related protein Rab-39B OS=Mus musculus OX=10090 GN=Rab39b PE=1 SV=1 - [RB39B_MOUSE]	1.11285	0.587946	0.230663
Q62425	Cytochrome c oxidase subunit NDUFA4 OS=Mus musculus OX=10090 GN=Ndufa4 PE=1 SV=2 - [NDUA4_MOUSE]	-0.3385	0.593256	0.226758
Q3U962	Collagen alpha-2(V) chain OS=Mus musculus OX=10090 GN=Col5a2 PE=1 SV=1 - [CO5A2_MOUSE]	0.854608	0.596663	0.224271
Q9QXY9	Peroxisomal biogenesis factor 3 OS=Mus musculus OX=10090 GN=Pex3 PE=1 SV=1 - [PEX3_MOUSE]	-0.804793	0.596841	0.224141
Q9CRD0	OCIA domain-containing protein 1 OS=Mus musculus OX=10090 GN=Ociad1 PE=1 SV=1 - [OCAD1_MOUSE]	0.410905	0.606014	0.217517
O08715	A-kinase anchor protein 1, mitochondrial OS=Mus musculus OX=10090 GN=Akap1 PE=1 SV=4 - [AKAP1_MOUSE]	0.830237	0.611871	0.21334
Q9DBF1	Alpha-aminoadipic semialdehyde dehydrogenase OS=Mus musculus OX=10090 GN=Aldh7a1 PE=1 SV=4 - [AL7A1_MOUSE]	0.108588	0.611871	0.21334
Q9CW42	Mitochondrial amidoxime-reducing component 1 OS=Mus musculus OX=10090 GN=Mtarc1 PE=1 SV=2 - [MARC1_MOUSE]	0.134472	0.611871	0.21334
O70503	Very-long-chain 3-oxoacyl-CoA reductase OS=Mus musculus OX=10090 GN=Hsd17b12 PE=1 SV=1 - [DHB12_MOUSE]	-0.589568	0.611871	0.21334
Q6ZWR6	Nesprin-1 OS=Mus musculus OX=10090 GN=Syne1 PE=1 SV=2 - [SYNE1_MOUSE]	-0.803326	0.611871	0.21334
P53994	Ras-related protein Rab-2A OS=Mus musculus OX=10090 GN=Rab2a PE=1 SV=1 - [RAB2A_MOUSE]	0.958155	0.611871	0.21334
P62911	60S ribosomal protein L32 OS=Mus musculus OX=10090 GN=Rpl32 PE=1 SV=2 - [RL32_MOUSE]	-0.742506	0.611871	0.21334
Q922B1	ADP-ribose glycohydrolase MACROD1 OS=Mus musculus OX=10090 GN=Macrod1 PE=1 SV=2 - [MACD1_MOUSE]	-0.757882	0.613913	0.211894
Q5U458	DnaJ homolog subfamily C member 11 OS=Mus musculus OX=10090 GN=Dnajc11 PE=1 SV=2 - [DJC11_MOUSE]	1.04735	0.617822	0.209137
Q8BGA8	Acyl-coenzyme A synthetase ACSM5, mitochondrial OS=Mus musculus OX=10090 GN=Acsm5 PE=1 SV=1 - [ACSM5_MOUSE]	0.12798	0.618076	0.208958
Q99KR3	Endoribonuclease LACTB2 OS=Mus musculus OX=10090 GN=Lactb2 PE=1 SV=1 - [LACB2_MOUSE]	-0.291657	0.618544	0.208629
P54754	Ephrin type-B receptor 3 OS=Mus musculus OX=10090 GN=Ephb3 PE=1 SV=2 - [EPHB3_MOUSE]	-0.683942	0.625766	0.203588
Q70FJ1	A-kinase anchor protein 9 OS=Mus musculus OX=10090 GN=Akap9 PE=1 SV=2 - [AKAP9_MOUSE]	0.791276	0.62931	0.201136
P50247	Adenosylhomocysteinase OS=Mus musculus OX=10090 GN=Ahcy PE=1 SV=3 - [SAHH_MOUSE]	-1.09201	0.63032	0.200439
P84099	60S ribosomal protein L19 OS=Mus musculus OX=10090 GN=Rpl19 PE=1 SV=1 - [RL19_MOUSE]	-0.480064	0.63032	0.200439
Q9DCS9	NADH dehydrogenase [ubiquinone] 1 beta subcomplex subunit 10 OS=Mus musculus OX=10090 GN=Ndufb10 PE=1 SV=3 - [NDUBA_MOUSE]	-0.34744	0.630652	0.20021
Q3TC72	Fumarylacetoacetate hydrolase domain-containing protein 2A OS=Mus musculus OX=10090 GN=Fahd2 PE=1 SV=1 - [FAHD2_MOUSE]	-0.516849	0.638907	0.194562
P04104	Keratin, type II cytoskeletal 1 OS=Mus musculus OX=10090 GN=Krt1 PE=1 SV=4 - [K2C1_MOUSE]	0.689219	0.638907	0.194562
P11679	Keratin, type II cytoskeletal 8 OS=Mus musculus OX=10090 GN=Krt8 PE=1 SV=4 - [K2C8_MOUSE]	-0.737876	0.640361	0.193575
Q9WVM8	Kynurenine/alpha-aminoadipate aminotransferase, mitochondrial OS=Mus musculus OX=10090 GN=Aadat PE=1 SV=1 - [AADAT_MOUSE]	0.24479	0.642898	0.191858
Q61584	Fragile X mental retardation syndrome-related protein 1 OS=Mus musculus OX=10090 GN=Fxr1 PE=1 SV=2 - [FXR1_MOUSE]	0.538511	0.652348	0.18552
Q91Y97	Fructose-bisphosphate aldolase B OS=Mus musculus OX=10090 GN=Aldob PE=1 SV=3 - [ALDOB_MOUSE]	-0.220589	0.658261	0.181602
Q9CPR8	Non-structural maintenance of chromosomes element 3 homolog OS=Mus musculus OX=10090 GN=Nsmce3 PE=1 SV=1 - [NSE3_MOUSE]	-0.713457	0.658451	0.181476
Q91XC9	Peroxisomal membrane protein PEX16 OS=Mus musculus OX=10090 GN=Pex16 PE=1 SV=2 - [PEX16_MOUSE]	-0.617897	0.661389	0.179543
Q9JM99	Proteoglycan 4 OS=Mus musculus OX=10090 GN=Prg4 PE=1 SV=2 - [PRG4_MOUSE]	0.707107	0.661389	0.179543
Q99J47	Dehydrogenase/reductase SDR family member 7B OS=Mus musculus OX=10090 GN=Dhrs7b PE=1 SV=1 - [DRS7B_MOUSE]	-0.738644	0.677872	0.168852
Q91XE8	Transmembrane protein 205 OS=Mus musculus OX=10090 GN=Tmem205 PE=1 SV=1 - [TM205_MOUSE]	-0.45972	0.69082	0.160635
Q91XL9	Oxysterol-binding protein-related protein 1 OS=Mus musculus OX=10090 GN=Osbpl1a PE=1 SV=2 - [OSBL1_MOUSE]	-0.716551	0.693001	0.159266
E9PZQ0	Ryanodine receptor 1 OS=Mus musculus OX=10090 GN=Ryr1 PE=1 SV=1 - [RYR1_MOUSE]	0.545542	0.693001	0.159266
P15532	Nucleoside diphosphate kinase A OS=Mus musculus OX=10090 GN=Nme1 PE=1 SV=1 - [NDKA_MOUSE]	0.744097	0.712481	0.147227
Q9JHU4	Cytoplasmic dynein 1 heavy chain 1 OS=Mus musculus OX=10090 GN=Dync1h1 PE=1 SV=2 - [DYHC1_MOUSE]	0.88975	0.715651	0.145299
P01837	Immunoglobulin kappa constant OS=Mus musculus OX=10090 GN=Igkc PE=1 SV=2 - [IGKC_MOUSE]	-0.61833	0.717299	0.1443
Q8CCG1	Zinc finger C2HC domain-containing protein 1C OS=Mus musculus OX=10090 GN=Zc2hc1c PE=2 SV=1 - [ZC21C_MOUSE]	0.658924	0.718698	0.143453
P51150	Ras-related protein Rab-7a OS=Mus musculus OX=10090 GN=Rab7a PE=1 SV=2 - [RAB7A_MOUSE]	0.424629	0.725394	0.139426
P62960	Y-box-binding protein 1 OS=Mus musculus OX=10090 GN=Ybx1 PE=1 SV=3 - [YBOX1_MOUSE]	-0.379623	0.729771	0.136814
Q9CXJ4	Mitochondrial potassium channel ATP-binding subunit OS=Mus musculus OX=10090 GN=Abcb8 PE=1 SV=1 - [MITOS_MOUSE]	0.538591	0.736553	0.132796
Q8BSE0	Regulator of microtubule dynamics protein 2 OS=Mus musculus OX=10090 GN=Rmdn2 PE=1 SV=1 - [RMD2_MOUSE]	-0.409545	0.74042	0.130522
Q7TMY8	E3 ubiquitin-protein ligase HUWE1 OS=Mus musculus OX=10090 GN=Huwe1 PE=1 SV=5 - [HUWE1_MOUSE]	-0.507491	0.74042	0.130522
Q9ERS2	NADH dehydrogenase [ubiquinone] 1 alpha subcomplex subunit 13 OS=Mus musculus OX=10090 GN=Ndufa13 PE=1 SV=3 - [NDUAD_MOUSE]	-0.740015	0.774923	0.110741
E9Q0B3	Uncharacterized membrane protein C3orf80 homolog OS=Mus musculus OX=10090 PE=2 SV=1 - [CC080_MOUSE]	0.426443	0.7783	0.108853
O35728	Cytochrome P450 4A14 OS=Mus musculus OX=10090 GN=Cyp4a14 PE=1 SV=1 - [CP4AE_MOUSE]	0.549158	0.778361	0.108819
P01942	Hemoglobin subunit alpha OS=Mus musculus OX=10090 GN=Hba PE=1 SV=2 - [HBA_MOUSE]	-0.5999	0.78038	0.107694
Q9CYV5	Transmembrane protein 135 OS=Mus musculus OX=10090 GN=Tmem135 PE=2 SV=1 - [TM135_MOUSE]	-0.476886	0.785665	0.104763
B7ZMP1	Xaa-Pro aminopeptidase 3 OS=Mus musculus OX=10090 GN=Xpnpep3 PE=1 SV=1 - [XPP3_MOUSE]	-0.603434	0.791028	0.101808
Q5RKZ7	Molybdenum cofactor biosynthesis protein 1 OS=Mus musculus OX=10090 GN=Mocs1 PE=1 SV=2 - [MOCS1_MOUSE]	0.503274	0.791992	0.101279
O54988	STE20-like serine/threonine-protein kinase OS=Mus musculus OX=10090 GN=Slk PE=1 SV=2 - [SLK_MOUSE]	-0.486444	0.795033	0.0996151
Q91ZU9	Glutamate receptor ionotropic, NMDA 3B OS=Mus musculus OX=10090 GN=Grin3b PE=1 SV=1 - [NMD3B_MOUSE]	0.5197	0.802912	0.0953321
Q8BVI4	Dihydropteridine reductase OS=Mus musculus OX=10090 GN=Qdpr PE=1 SV=2 - [DHPR_MOUSE]	-0.236613	0.802912	0.0953321
Q9Z0L2	Artemin OS=Mus musculus OX=10090 GN=Artn PE=1 SV=1 - [ARTN_MOUSE]	-0.490119	0.811175	0.0908855
O55103	Periaxin OS=Mus musculus OX=10090 GN=Prx PE=1 SV=1 - [PRAX_MOUSE]	0.457973	0.812748	0.0900443
Q9CQN6	Transmembrane protein 14C OS=Mus musculus OX=10090 GN=Tmem14c PE=1 SV=1 - [TM14C_MOUSE]	0.621199	0.814082	0.089332
Q61335	B-cell receptor-associated protein 31 OS=Mus musculus OX=10090 GN=Bcap31 PE=1 SV=4 - [BAP31_MOUSE]	-0.27649	0.815315	0.0886745
O88983	Syntaxin-8 OS=Mus musculus OX=10090 GN=Stx8 PE=1 SV=1 - [STX8_MOUSE]	0.522361	0.815315	0.0886745
Q8VCR7	Protein ABHD14B OS=Mus musculus OX=10090 GN=Abhd14b PE=1 SV=1 - [ABHEB_MOUSE]	-0.166086	0.815315	0.0886745
Q8BWN8	Peroxisomal succinyl-coenzyme A thioesterase OS=Mus musculus OX=10090 GN=Acot4 PE=1 SV=1 - [ACOT4_MOUSE]	-0.165374	0.822277	0.0849817
P63101	14-3-3 protein zeta/delta OS=Mus musculus OX=10090 GN=Ywhaz PE=1 SV=1 - [1433Z_MOUSE]	-0.518726	0.822277	0.0849817
P12787	Cytochrome c oxidase subunit 5A, mitochondrial OS=Mus musculus OX=10090 GN=Cox5a PE=1 SV=2 - [COX5A_MOUSE]	-0.149629	0.827769	0.0820907
Q9DCF9	Translocon-associated protein subunit gamma OS=Mus musculus OX=10090 GN=Ssr3 PE=1 SV=1 - [SSRG_MOUSE]	-0.358137	0.832611	0.0795576
Q61586	Glycerol-3-phosphate acyltransferase 1, mitochondrial OS=Mus musculus OX=10090 GN=Gpam PE=1 SV=2 - [GPAT1_MOUSE]	0.283522	0.833327	0.0791846
P15392	Cytochrome P450 2A4 OS=Mus musculus OX=10090 GN=Cyp2a4 PE=2 SV=3 - [CP2A4_MOUSE]	0.892245	0.837044	0.0772517
P63268	Actin, gamma-enteric smooth muscle OS=Mus musculus OX=10090 GN=Actg2 PE=1 SV=1 - [ACTH_MOUSE]	0.489393	0.842748	0.0743021
P56135	ATP synthase subunit f, mitochondrial OS=Mus musculus OX=10090 GN=Atp5mf PE=1 SV=3 - [ATPK_MOUSE]	-0.219118	0.845518	0.0728772
Q922Q8	Leucine-rich repeat-containing protein 59 OS=Mus musculus OX=10090 GN=Lrrc59 PE=1 SV=1 - [LRC59_MOUSE]	-0.0971679	0.845733	0.0727667
Q8BGZ7	Keratin, type II cytoskeletal 75 OS=Mus musculus OX=10090 GN=Krt75 PE=1 SV=1 - [K2C75_MOUSE]	0.397795	0.851643	0.0697425
A2ASS6	Titin OS=Mus musculus OX=10090 GN=Ttn PE=1 SV=1 - [TITIN_MOUSE]	0.204424	0.85287	0.0691172
P06797	Procathepsin L OS=Mus musculus OX=10090 GN=Ctsl PE=1 SV=2 - [CATL1_MOUSE]	0.118614	0.855622	0.0677182
Q3UNX5	Acyl-coenzyme A synthetase ACSM3, mitochondrial OS=Mus musculus OX=10090 GN=Acsm3 PE=1 SV=2 - [ACSM3_MOUSE]	0.116202	0.855622	0.0677182
Q8VCZ9	Hydroxyproline dehydrogenase OS=Mus musculus OX=10090 GN=Prodh2 PE=1 SV=1 - [HYPDH_MOUSE]	-0.180801	0.860024	0.0654896
P02535	Keratin, type I cytoskeletal 10 OS=Mus musculus OX=10090 GN=Krt10 PE=1 SV=3 - [K1C10_MOUSE]	0.846921	0.863613	0.0636806
Q80TJ7	Histone lysine demethylase PHF8 OS=Mus musculus OX=10090 GN=Phf8 PE=1 SV=2 - [PHF8_MOUSE]	-0.418653	0.870027	0.0604674
Q80XH2	Interphotoreceptor matrix proteoglycan 2 OS=Mus musculus OX=10090 GN=Impg2 PE=1 SV=1 - [IMPG2_MOUSE]	0.328044	0.870027	0.0604674
P35700	Peroxiredoxin-1 OS=Mus musculus OX=10090 GN=Prdx1 PE=1 SV=1 - [PRDX1_MOUSE]	-0.0388968	0.870027	0.0604674
P08228	Superoxide dismutase [Cu-Zn] OS=Mus musculus OX=10090 GN=Sod1 PE=1 SV=2 - [SODC_MOUSE]	-0.105204	0.870027	0.0604674
Q8VCF0	Mitochondrial antiviral-signaling protein OS=Mus musculus OX=10090 GN=Mavs PE=1 SV=1 - [MAVS_MOUSE]	-0.149815	0.870027	0.0604674
Q9JI39	ATP-binding cassette sub-family B member 10, mitochondrial OS=Mus musculus OX=10090 GN=Abcb10 PE=1 SV=1 - [ABCBA_MOUSE]	0.290845	0.872047	0.0594603
Q9DCY0	Glycine N-acyltransferase-like protein Keg1 OS=Mus musculus OX=10090 GN=Keg1 PE=1 SV=1 - [KEG1_MOUSE]	-0.0530205	0.872047	0.0594603
Q9Z0J0	NPC intracellular cholesterol transporter 2 OS=Mus musculus OX=10090 GN=Npc2 PE=1 SV=1 - [NPC2_MOUSE]	-0.194514	0.877718	0.0566449
Q01768	Nucleoside diphosphate kinase B OS=Mus musculus OX=10090 GN=Nme2 PE=1 SV=1 - [NDKB_MOUSE]	0.455803	0.877718	0.0566449
Q9CZA6	Nuclear distribution protein nudE homolog 1 OS=Mus musculus OX=10090 GN=Nde1 PE=1 SV=1 - [NDE1_MOUSE]	-0.23465	0.877718	0.0566449
Q8BKZ9	Pyruvate dehydrogenase protein X component, mitochondrial OS=Mus musculus OX=10090 GN=Pdhx PE=1 SV=1 - [ODPX_MOUSE]	0.149199	0.877871	0.0565694
Q9CYN2	Signal peptidase complex subunit 2 OS=Mus musculus OX=10090 GN=Spcs2 PE=1 SV=1 - [SPCS2_MOUSE]	-0.28217	0.880645	0.055199
Q9EPQ2	X-linked retinitis pigmentosa GTPase regulator-interacting protein 1 OS=Mus musculus OX=10090 GN=Rpgrip1 PE=1 SV=1 - [RPGR1_MOUSE]	0.282409	0.884196	0.0534514
P48410	ATP-binding cassette sub-family D member 1 OS=Mus musculus OX=10090 GN=Abcd1 PE=1 SV=1 - [ABCD1_MOUSE]	0.275036	0.884196	0.0534514
Q60841	Reelin OS=Mus musculus OX=10090 GN=Reln PE=1 SV=3 - [RELN_MOUSE]	0.259654	0.890352	0.050438
Q5F285	Transmembrane protein 256 OS=Mus musculus OX=10090 GN=Tmem256 PE=1 SV=1 - [TM256_MOUSE]	-0.166275	0.891566	0.0498465
P97789	5'-3' exoribonuclease 1 OS=Mus musculus OX=10090 GN=Xrn1 PE=1 SV=1 - [XRN1_MOUSE]	0.25476	0.891566	0.0498465
Q9CPQ8	ATP synthase subunit g, mitochondrial OS=Mus musculus OX=10090 GN=Atp5mg PE=1 SV=1 - [ATP5L_MOUSE]	-0.101505	0.895261	0.0480505
Q9D5T0	Outer mitochondrial transmembrane helix translocase OS=Mus musculus OX=10090 GN=Atad1 PE=1 SV=1 - [ATAD1_MOUSE]	-0.172403	0.897485	0.0469729
A2AAJ9	Obscurin OS=Mus musculus OX=10090 GN=Obscn PE=1 SV=3 - [OBSCN_MOUSE]	0.223698	0.897485	0.0469729
P62858	40S ribosomal protein S28 OS=Mus musculus OX=10090 GN=Rps28 PE=1 SV=1 - [RS28_MOUSE]	-0.112259	0.909935	0.0409898
P23589	Carbonic anhydrase 5A, mitochondrial OS=Mus musculus OX=10090 GN=Ca5a PE=1 SV=2 - [CAH5A_MOUSE]	-0.0898707	0.912368	0.0398301
Q8BMS4	Ubiquinone biosynthesis O-methyltransferase, mitochondrial OS=Mus musculus OX=10090 GN=Coq3 PE=1 SV=1 - [COQ3_MOUSE]	-0.135378	0.917541	0.0373747
Q9ER88	28S ribosomal protein S29, mitochondrial OS=Mus musculus OX=10090 GN=Dap3 PE=1 SV=1 - [RT29_MOUSE]	0.192283	0.919842	0.036287
P40630	Transcription factor A, mitochondrial OS=Mus musculus OX=10090 GN=Tfam PE=1 SV=2 - [TFAM_MOUSE]	-0.12305	0.934776	0.0292923
O09111	NADH dehydrogenase [ubiquinone] 1 beta subcomplex subunit 11, mitochondrial OS=Mus musculus OX=10090 GN=Ndufb11 PE=1 SV=2 - [NDUBB_MOUSE]	0.106449	0.936185	0.0286384
P19783	Cytochrome c oxidase subunit 4 isoform 1, mitochondrial OS=Mus musculus OX=10090 GN=Cox4i1 PE=1 SV=2 - [COX41_MOUSE]	-0.0327766	0.940518	0.0266328
Q9JLJ2	4-trimethylaminobutyraldehyde dehydrogenase OS=Mus musculus OX=10090 GN=Aldh9a1 PE=1 SV=1 - [AL9A1_MOUSE]	0.0332837	0.946732	0.0237729
P20852	Cytochrome P450 2A5 OS=Mus musculus OX=10090 GN=Cyp2a5 PE=2 SV=1 - [CP2A5_MOUSE]	-0.112085	0.949477	0.0225153
Q8CIM3	D-2-hydroxyglutarate dehydrogenase, mitochondrial OS=Mus musculus OX=10090 GN=D2hgdh PE=1 SV=3 - [D2HDH_MOUSE]	0.126211	0.950647	0.0219805
P02088	Hemoglobin subunit beta-1 OS=Mus musculus OX=10090 GN=Hbb-b1 PE=1 SV=2 - [HBB1_MOUSE]	0.101348	0.950761	0.0219288
P16858	Glyceraldehyde-3-phosphate dehydrogenase OS=Mus musculus OX=10090 GN=Gapdh PE=1 SV=2 - [G3P_MOUSE]	-0.0345356	0.95693	0.0191196
P43024	Cytochrome c oxidase subunit 6A1, mitochondrial OS=Mus musculus OX=10090 GN=Cox6a1 PE=1 SV=2 - [CX6A1_MOUSE]	-0.0324513	0.973083	0.01185
Q9D1G1	Ras-related protein Rab-1B OS=Mus musculus OX=10090 GN=Rab1b PE=1 SV=1 - [RAB1B_MOUSE]	0.0842743	0.975101	0.0109503
P56395	Cytochrome b5 OS=Mus musculus OX=10090 GN=Cyb5a PE=1 SV=2 - [CYB5_MOUSE]	-0.00691885	0.983664	0.00715342
P11499	Heat shock protein HSP 90-beta OS=Mus musculus OX=10090 GN=Hsp90ab1 PE=1 SV=3 - [HS90B_MOUSE]	0.0453243	0.989339	0.00465501
Q9QXZ0	Microtubule-actin cross-linking factor 1 OS=Mus musculus OX=10090 GN=Macf1 PE=1 SV=2 - [MACF1_MOUSE]	-0.0292291	0.989339	0.00465501
Q8VCK5	Kelch-like protein 20 OS=Mus musculus OX=10090 GN=Klhl20 PE=2 SV=2 - [KLH20_MOUSE]	-0.0260979	0.990871	0.00398273
E9Q555	E3 ubiquitin-protein ligase RNF213 OS=Mus musculus OX=10090 GN=Rnf213 PE=1 SV=2 - [RN213_MOUSE]	0.0153204	0.991178	0.00384844
Q8R0Y8	Mitochondrial coenzyme A transporter SLC25A42 OS=Mus musculus OX=10090 GN=Slc25a42 PE=1 SV=1 - [S2542_MOUSE]	-0.0105098	0.991178	0.00384844
Q91ZU6	Dystonin OS=Mus musculus OX=10090 GN=Dst PE=1 SV=2 - [DYST_MOUSE]	-0.0194224	0.991178	0.00384844

## Sheet: Figure 4c&d
Fig. 4c								Fig. 4d
									OPA1	flox	KO
										0.943067	0.0397896
										0.880455	0.170836
										1.04414	0.0760873
										0.993077	0.141711
										1.13927	0.0720535
									p-eIF2a/eIF2a	flox	KO
										0.517163	5.49199
										0.610607	4.90307
										1.5095	9.67292
										1.17323	6.89846
										1.1895	7.79517
									FGF21	flox	KO
										0.87622	2.37881
										0.678791	2.51885
										1.26226	2.89411
										1.07504	3.04621
										1.10769	2.68503
									PGC1a	flox	KO
										0.838291	1.95391
										0.854621	1.98122
										1.1648	2.23505
										1.132	1.95326
										1.01029	2.33029
									Tom20	flox	KO
										0.865043	2.42923
										0.81592	2.20973
										0.966612	1.95959
										1.10901	1.3708
										1.24341	2.01478
									cyt c	flox	KO
										0.893602	3.21864
										0.878512	2.24657
										1.24957	1.98854
										1.06751	1.90154
										0.910807	1.98239

## Sheet: Figure 5
Fig. 5a &b	UNIPROT.ID	Description	log2FC.mito	adj.pval.mito	log10(P-value)				Fig. 5g	Cx I	floxed	KO
	Q99LC3	NADH dehydrogenase [ubiquinone] 1 alpha subcomplex subunit 10, mitochondrial OS=Mus musculus OX=10090 GN=Ndufa10 PE=1 SV=1 - [NDUAA_MOUSE]	-2.56951	0.00104915	2.97916						0.978797	0.422423
	Q91YT0	NADH dehydrogenase [ubiquinone] flavoprotein 1, mitochondrial OS=Mus musculus OX=10090 GN=Ndufv1 PE=1 SV=1 - [NDUV1_MOUSE]	-1.66165	0.00362819	2.44031						1.03264	0.40542
	P52503	NADH dehydrogenase [ubiquinone] iron-sulfur protein 6, mitochondrial OS=Mus musculus OX=10090 GN=Ndufs6 PE=1 SV=2 - [NDUS6_MOUSE]	-4.82368	0.00682733	2.16575						1.00358	0.47539
	Q9CQJ8	NADH dehydrogenase [ubiquinone] 1 beta subcomplex subunit 9 OS=Mus musculus OX=10090 GN=Ndufb9 PE=1 SV=3 - [NDUB9_MOUSE]	-3.31695	0.011355	1.94481						0.98504	0.30958
	Q9DCT2	NADH dehydrogenase [ubiquinone] iron-sulfur protein 3, mitochondrial OS=Mus musculus OX=10090 GN=Ndufs3 PE=1 SV=2 - [NDUS3_MOUSE]	-1.94296	0.0122534	1.91174							0.267796
	Q9D6J5	NADH dehydrogenase [ubiquinone] 1 beta subcomplex subunit 8, mitochondrial OS=Mus musculus OX=10090 GN=Ndufb8 PE=1 SV=1 - [NDUB8_MOUSE]	-3.54867	0.0148316	1.82881
	P03921	NADH-ubiquinone oxidoreductase chain 5 OS=Mus musculus OX=10090 GN=Mtnd5 PE=1 SV=3 - [NU5M_MOUSE]	-4.59235	0.0148316	1.82881
	Q59J78	NADH dehydrogenase [ubiquinone] 1 alpha subcomplex assembly factor 2 OS=Mus musculus OX=10090 GN=Ndufaf2 PE=1 SV=1 - [NDUF2_MOUSE]	4.13943	0.0150419	1.8227					Cx II	floxed	OPA1 KO
	Q91WD5	NADH dehydrogenase [ubiquinone] iron-sulfur protein 2, mitochondrial OS=Mus musculus OX=10090 GN=Ndufs2 PE=1 SV=1 - [NDUS2_MOUSE]	-2.14832	0.0195737	1.70833						0.980135	1.82008
	Q9CQZ5	NADH dehydrogenase [ubiquinone] 1 alpha subcomplex subunit 6 OS=Mus musculus OX=10090 GN=Ndufa6 PE=1 SV=1 - [NDUA6_MOUSE]	-3.33887	0.0369387	1.43252						1.04233	1.49362
	Q9DC69	NADH dehydrogenase [ubiquinone] 1 alpha subcomplex subunit 9, mitochondrial OS=Mus musculus OX=10090 GN=Ndufa9 PE=1 SV=2 - [NDUA9_MOUSE]	-1.03013	0.0858956	1.06603						1.00261	1.50326
	Q9DC70	NADH dehydrogenase [ubiquinone] iron-sulfur protein 7, mitochondrial OS=Mus musculus OX=10090 GN=Ndufs7 PE=1 SV=1 - [NDUS7_MOUSE]	-2.678	0.0929245	1.03187						0.975118	1.39047
	Q9DCJ5	NADH dehydrogenase [ubiquinone] 1 alpha subcomplex subunit 8 OS=Mus musculus OX=10090 GN=Ndufa8 PE=1 SV=3 - [NDUA8_MOUSE]	-2.08983	0.120102	0.920448							1.55827
	Q9CQC7	NADH dehydrogenase [ubiquinone] 1 beta subcomplex subunit 4 OS=Mus musculus OX=10090 GN=Ndufb4 PE=1 SV=3 - [NDUB4_MOUSE]	-2.46095	0.124202	0.905871
	Q9CXZ1	NADH dehydrogenase [ubiquinone] iron-sulfur protein 4, mitochondrial OS=Mus musculus OX=10090 GN=Ndufs4 PE=1 SV=3 - [NDUS4_MOUSE]	-2.04534	0.129572	0.887487
	Q9D6J6	NADH dehydrogenase [ubiquinone] flavoprotein 2, mitochondrial OS=Mus musculus OX=10090 GN=Ndufv2 PE=1 SV=2 - [NDUV2_MOUSE]	-0.755362	0.139946	0.85404					Cx III	floxed	OPA1 KO
	Q9CQZ6	NADH dehydrogenase [ubiquinone] 1 beta subcomplex subunit 3 OS=Mus musculus OX=10090 GN=Ndufb3 PE=1 SV=1 - [NDUB3_MOUSE]	-3.66527	0.174246	0.758837						0.93266	1.20722
	Q9D8B4	NADH dehydrogenase [ubiquinone] 1 alpha subcomplex subunit 11 OS=Mus musculus OX=10090 GN=Ndufa11 PE=1 SV=2 - [NDUAB_MOUSE]	-2.63198	0.203592	0.691239						0.991645	0.979072
	Q7TMF3	NADH dehydrogenase [ubiquinone] 1 alpha subcomplex subunit 12 OS=Mus musculus OX=10090 GN=Ndufa12 PE=1 SV=2 - [NDUAC_MOUSE]	-1.5066	0.209462	0.678895						1.0775	0.877215
	Q8K3J1	NADH dehydrogenase [ubiquinone] iron-sulfur protein 8, mitochondrial OS=Mus musculus OX=10090 GN=Ndufs8 PE=1 SV=1 - [NDUS8_MOUSE]	-1.19659	0.256527	0.590868						0.998182	0.877774
	Q9CR61	NADH dehydrogenase [ubiquinone] 1 beta subcomplex subunit 7 OS=Mus musculus OX=10090 GN=Ndufb7 PE=1 SV=3 - [NDUB7_MOUSE]	-2.14972	0.339466	0.469203							0.834972
	Q9CPP6	NADH dehydrogenase [ubiquinone] 1 alpha subcomplex subunit 5 OS=Mus musculus OX=10090 GN=Ndufa5 PE=1 SV=3 - [NDUA5_MOUSE]	-1.51993	0.487118	0.312366
	Q9D1H6	NADH dehydrogenase [ubiquinone] 1 alpha subcomplex assembly factor 4 OS=Mus musculus OX=10090 GN=Ndufaf4 PE=1 SV=1 - [NDUF4_MOUSE]	0.816504	0.559216	0.252421
	Q9DCS9	NADH dehydrogenase [ubiquinone] 1 beta subcomplex subunit 10 OS=Mus musculus OX=10090 GN=Ndufb10 PE=1 SV=3 - [NDUBA_MOUSE]	-0.34744	0.630652	0.20021					Cx IV	floxed	OPA1 KO
	Q9ERS2	NADH dehydrogenase [ubiquinone] 1 alpha subcomplex subunit 13 OS=Mus musculus OX=10090 GN=Ndufa13 PE=1 SV=3 - [NDUAD_MOUSE]	-0.740015	0.774923	0.110741						1.12652	0.822003
	O09111	NADH dehydrogenase [ubiquinone] 1 beta subcomplex subunit 11, mitochondrial OS=Mus musculus OX=10090 GN=Ndufb11 PE=1 SV=2 - [NDUBB_MOUSE]	0.106449	0.936185	0.0286384						0.959646	0.637363
	Q91VD9	NADH-ubiquinone oxidoreductase 75 kDa subunit, mitochondrial OS=Mus musculus OX=10090 GN=Ndufs1 PE=1 SV=2 - [NDUS1_MOUSE]	-0.961267	0.0586847	1.23147						0.920654	0.614724
	Q8K2B3	Succinate dehydrogenase [ubiquinone] flavoprotein subunit, mitochondrial OS=Mus musculus OX=10090 GN=Sdha PE=1 SV=1 - [SDHA_MOUSE]	0.639217	0.00256181	2.59145						0.993255	0.522573
	Q9CQA3	Succinate dehydrogenase [ubiquinone] iron-sulfur subunit, mitochondrial OS=Mus musculus OX=10090 GN=Sdhb PE=1 SV=1 - [SDHB_MOUSE]	0.665687	0.0505091	1.29663							0.432611
	Q9CZB0	Succinate dehydrogenase cytochrome b560 subunit, mitochondrial OS=Mus musculus OX=10090 GN=Sdhc PE=1 SV=1 - [C560_MOUSE]	1.78822	0.099793	1.0009
	Q9D0M3	Cytochrome c1, heme protein, mitochondrial OS=Mus musculus OX=10090 GN=Cyc1 PE=1 SV=1 - [CY1_MOUSE]	0.862836	0.00320016	2.49483
	Q9DB77	Cytochrome b-c1 complex subunit 2, mitochondrial OS=Mus musculus OX=10090 GN=Uqcrc2 PE=1 SV=1 - [QCR2_MOUSE]	-0.725234	0.0425281	1.37132					Cx V	floxed	OPA1 KO
	P99028	Cytochrome b-c1 complex subunit 6, mitochondrial OS=Mus musculus OX=10090 GN=Uqcrh PE=1 SV=2 - [QCR6_MOUSE]	0.988766	0.138377	0.858935						1.00852	1.63639
	Q9CZ13	Cytochrome b-c1 complex subunit 1, mitochondrial OS=Mus musculus OX=10090 GN=Uqcrc1 PE=1 SV=2 - [QCR1_MOUSE]	-0.357756	0.278988	0.554415						1.01264	1.46384
	Q9D855	Cytochrome b-c1 complex subunit 7 OS=Mus musculus OX=10090 GN=Uqcrb PE=1 SV=3 - [QCR7_MOUSE]	-2.39215	0.316419	0.499737						0.989585	1.57186
	Q9CR68	Cytochrome b-c1 complex subunit Rieske, mitochondrial OS=Mus musculus OX=10090 GN=Uqcrfs1 PE=1 SV=1 - [UCRI_MOUSE]	-0.608404	0.509362	0.292974						0.989265	1.88405
	Q9CQ69	Cytochrome b-c1 complex subunit 8 OS=Mus musculus OX=10090 GN=Uqcrq PE=1 SV=3 - [QCR8_MOUSE]	-0.778015	0.587277	0.231157
	P62897	Cytochrome c, somatic OS=Mus musculus OX=10090 GN=Cycs PE=1 SV=2 - [CYC_MOUSE]	1.05222	0.000588993	3.22989
	Q921H9	Cytochrome c oxidase assembly factor 7 OS=Mus musculus OX=10090 GN=Coa7 PE=1 SV=1 - [COA7_MOUSE]	3.8226	0.030241	1.5194					Cx V monomer	floxed	OPA1 KO
	P56391	Cytochrome c oxidase subunit 6B1 OS=Mus musculus OX=10090 GN=Cox6b1 PE=1 SV=2 - [CX6B1_MOUSE]	-0.495482	0.238169	0.623114						1.06692	0.500996
	P00397	Cytochrome c oxidase subunit 1 OS=Mus musculus OX=10090 GN=Mtco1 PE=1 SV=2 - [COX1_MOUSE]	-1.71774	0.240911	0.618143						0.95539	0.427218
	P19536	Cytochrome c oxidase subunit 5B, mitochondrial OS=Mus musculus OX=10090 GN=Cox5b PE=1 SV=1 - [COX5B_MOUSE]	-0.719572	0.302508	0.519264						0.95426	0.513871
	P00405	Cytochrome c oxidase subunit 2 OS=Mus musculus OX=10090 GN=Mtco2 PE=1 SV=1 - [COX2_MOUSE]	-0.551516	0.332987	0.477572						1.02349	0.595657
	Q62425	Cytochrome c oxidase subunit NDUFA4 OS=Mus musculus OX=10090 GN=Ndufa4 PE=1 SV=2 - [NDUA4_MOUSE]	-0.3385	0.593256	0.226758
	P12787	Cytochrome c oxidase subunit 5A, mitochondrial OS=Mus musculus OX=10090 GN=Cox5a PE=1 SV=2 - [COX5A_MOUSE]	-0.149629	0.827769	0.0820907
	P19783	Cytochrome c oxidase subunit 4 isoform 1, mitochondrial OS=Mus musculus OX=10090 GN=Cox4i1 PE=1 SV=2 - [COX41_MOUSE]	-0.0327766	0.940518	0.0266328					Cx V dimer	floxed	OPA1 KO
	P43024	Cytochrome c oxidase subunit 6A1, mitochondrial OS=Mus musculus OX=10090 GN=Cox6a1 PE=1 SV=2 - [CX6A1_MOUSE]	-0.0324513	0.973083	0.01185						0.956183	0.689212
	P56480	ATP synthase subunit beta, mitochondrial OS=Mus musculus OX=10090 GN=Atp5f1b PE=1 SV=2 - [ATPB_MOUSE]	0.690383	3.20254e-09	8.49451						0.987412	0.601994
	Q03265	ATP synthase subunit alpha, mitochondrial OS=Mus musculus OX=10090 GN=Atp5f1a PE=1 SV=1 - [ATPA_MOUSE]	0.611849	1.1639e-06	5.93408						1.00739	0.652281
	Q91VR2	ATP synthase subunit gamma, mitochondrial OS=Mus musculus OX=10090 GN=Atp5f1c PE=1 SV=1 - [ATPG_MOUSE]	0.812796	0.00119358	2.92315						1.04908	0.766842
	Q9CR84	ATP synthase F(0) complex subunit C1, mitochondrial OS=Mus musculus OX=10090 GN=Atp5mc1 PE=1 SV=1 - [AT5G1_MOUSE]	1.18815	0.0171768	1.76506
	Q9D3D9	ATP synthase subunit delta, mitochondrial OS=Mus musculus OX=10090 GN=Atp5f1d PE=1 SV=1 - [ATPD_MOUSE]	1.06181	0.0729208	1.13715
	Q9DB20	ATP synthase subunit O, mitochondrial OS=Mus musculus OX=10090 GN=Atp5po PE=1 SV=1 - [ATPO_MOUSE]	0.339909	0.166784	0.777846					Cx V oligomer	floxed	OPA1 KO
	P97450	ATP synthase-coupling factor 6, mitochondrial OS=Mus musculus OX=10090 GN=Atp5pf PE=1 SV=1 - [ATP5J_MOUSE]	0.38967	0.254057	0.595069						floxed	floxed
	Q06185	ATP synthase subunit e, mitochondrial OS=Mus musculus OX=10090 GN=Atp5me PE=1 SV=2 - [ATP5I_MOUSE]	1.42164	0.275476	0.559916						1.01679	0.741926
	Q9CQQ7	ATP synthase F(0) complex subunit B1, mitochondrial OS=Mus musculus OX=10090 GN=Atp5pb PE=1 SV=1 - [AT5F1_MOUSE]	0.63753	0.299577	0.523491						1.17825	0.675062
	P56379	ATP synthase subunit ATP5MJ, mitochondrial OS=Mus musculus OX=10090 GN=Atp5mj PE=1 SV=1 - [ATP68_MOUSE]	-2.27613	0.30016	0.522648						1.02079	0.769519
	Q9DCX2	ATP synthase subunit d, mitochondrial OS=Mus musculus OX=10090 GN=Atp5pd PE=1 SV=3 - [ATP5H_MOUSE]	0.20891	0.474111	0.32412						0.784202	0.829532
	P56135	ATP synthase subunit f, mitochondrial OS=Mus musculus OX=10090 GN=Atp5mf PE=1 SV=3 - [ATPK_MOUSE]	-0.219118	0.845518	0.0728772
	Q9CPQ8	ATP synthase subunit g, mitochondrial OS=Mus musculus OX=10090 GN=Atp5mg PE=1 SV=1 - [ATP5L_MOUSE]	-0.101505	0.895261	0.0480505
										cx V unassemb	floxed	OPA1 KO
											1.0232	163.428
											0.764772	148.072
											0.787564	153.928
											1.42678	189.742

## Sheet: Figure 6
Fig. 6b	Cx V monomer	floxed	OPA1 KO			Fig. 6c	liver mtDNA/nDNA
		1.06692	0.500996				floxed	OPA1 KO
		0.95539	0.427218				1.19	0.43
		0.95426	0.513871				1.21	0.48
		1.02349	0.595657				0.87	0.77
							0.81	0.46
							0.99	0.57
	Cx V dimer	floxed	OPA1 KO
		0.956183	0.689212
		0.987412	0.601994
		1.00739	0.652281
		1.04908	0.766842			Fig. 6d	MEFs mtDNA/nDNA
							WT	OPA1 KO	Mfn DKO
							1.05702	0.198884	0.267943
	Cx V oligomer	floxed	OPA1 KO				0.97942	0.238159	0.248273
		floxed	floxed				0.963707	0.234881	0.288505
		1.01679	0.741926				0.95044	0.231112	0.300756
		1.17825	0.675062				1.09177	0.189027	0.284533
		1.02079	0.769519
		0.784202	0.829532
						Fig. 6f	MEFs Cv unassem/assem
	Cx V total	floxed	OPA1 KO				WT	OPA1 KO	Mfn DKO
		1.00852	1.63639				0.293866	2.20161	1.30075
		1.01264	1.46384				0.570938	4.41381	1.569
		0.989585	1.57186				0.474121	3.28954	1.60098
		0.989265	1.88405				0.349896	2.90598	1.32671
	cx V unassemb	floxed	OPA1 KO			Fig. 6g	MEFs CxV(multimer)/(monomer)
		1.0232	163.428				WT	OPA1 KO	Mfn DKO
		0.764772	148.072				2.50009	2.23687	3.52911
		0.787564	153.928				1.21101	1.04425	2.11514
		1.42678	189.742				1.20157	1.0463	2.52114
							1.16866	0.946245	2.34091

## Sheet: Fgure 7
Fig. 7b ALT	flox sal	flox APAP	KO sal	KO APAP			Fig. 7d											Fig. 7e	OPA1	flox/sal	KO/sal	flox/APAP	KO/APAP
	29	386	141	181																0.892333	0.0676683	0.97677	0.0171547
	29	1474	141	244																0.838689	0.0661214	0.951447	0.0207623
	29	2358	66	756																0.96957	0.0450704	0.959803	0.0244979
	27	2774	28	121																1.04037	0.0196633	1.26434	0.0359127
	32	4892	190	2322																1.25899	0.0320522	1.31188	0.0128575
	26	2409	96	109
	29	1132	115	88
																			p-JNK/JNK	flox/sal	KO/sal	flox/APAP	KO/APAP
																				0.873981	13.7582	45.2411	17.4603
																				0.828246	2.3106	41.1881	25.7762
Fig. 7c																				1.38464	1.0723	87.4292	19.3094
total GSH	flox sal	flox APAP	KO sal	KO APAP																0.396882	1.38599	165.404	47.9767
	34.4	0.2	44.8	26																1.51671	2.97953	272.869	10.1285
	39.8	1.4	60.3	12.9
	45.9	5	51.6	23.2
	57.3	3.7	42.9	32.6															LC3-II/LC3-I	flox/sal	KO/sal	flox/APAP	KO/APAP
	49.2	6.2	44	23.8																0.54707	0.228409	1.16462	0.690068
		4.5		15																0.618959	0.255383	0.997419	0.939591
																				1.10401	0.438695	4.40561	0.40801
																				0.953916	0.567751	6.72892	1.66807
GSH/GSSG	flox sal	flox APAP	KO sal	KO APAP																1.77604	0.206135	8.1179	1.32038
	3.99	0	3.98	6.65
	5.18	0.57	5.86	2.25
	4.62	0	4.44	6.27
	4.6	0.03	11.48	6.82
	6.82	0	8.86	3.16
		0		1.13
Fig. 7f	CYP family	log2FC.lyst	log2FC.mito				Fig. 7g											Fig. 7h	APAP-CYS
	1A2	-0.0962656	-0.636521																flox/sal	flox/APAP	KO/sal	KO/APAP
	2A12	-0.122656	-0.722223																ND	0.318069	ND	0.0612863
	2A4	0.0100591	0.892245																	0.41851		0.0801961
	2A5	0.435205	-0.112085																	0.522958		0.147619
	2B10	6.16386	5.16525																	0.350591		0.174261
	2B19	5.30392	4.43994																	0.334418		0.137334
	2C29	-2.21251	-4.142
	2C37	-8.2255	-8.55459
	2C38	-5.02576
	2C39	-4.98405	-3.95744						CYP2E1	flox	KO
	2C40	-0.204874	-4.4774							1.0066	0.268639
	2C44	-3.13408	-7.21915							0.914007	0.355403
	2C50	-3.00503	-5.20285							1.1097	0.426214
	2C54	-4.42021	-6.75943							0.89559	0.348518
	2C70	-0.570912	-1.71862							1.0741	0.206469
	2D10	-1.37585	-2.25558
	2D11	-1.12235	-2.87742
	2D26	-0.895339	-1.68491
	2D9	-2.5647
	2E1	-0.921486	-1.37277
	2F2	-1.24178	-1.71423
	2J5	-1.8267
	3A11	-0.410453	-1.33471
	3A13		-3.87587
	3A41		5.11477
	4A10	-0.836329	-1.63846
	4A12A	-5.98429	-6.85647
	4A12B	-4.72368	-4.09399
	4A14	1.68117	0.549158
	4F3		-4.79624
	4V2	-2.52925	-5.11998
	7B1	-2.02961	-2.20181

## Sheet: Figure 8
Fig. 8a	Time (sec)	flox / saline				flox / APAP				OPA1 KO / saline				OPA1 KO / APAP					Fig. 8b	flox/sal	flox/APAP	KO/sal	KO/APAP				Fig. 8c		flox / saline				flox / APAP				OPA1 KO / saline				OPA1 KO / APAP
	0	1.32316	1.24227	1.23203	1.29338	1.20734	1.24019	1.30736	1.388	1.28825	1.28663	1.18439	1.32316	1.27725	1.31696	1.26559	1.3191			0.917752	0.203882	0.802385	0.760594					basal 1	2	4	4	2	5	12	7	7	3	1	6	2	6	2	1	6
	6.66667	1.30905	1.23841	1.24698	1.30275	1.22577	1.24283	1.32839	1.3978	1.29053	1.27317	1.21244	1.30905	1.27689	1.32583	1.29654	1.32445			1.02505	0.0338481	0.768312	0.732177					basal 2	2	4	3	3	5	13	8	7	3	4	5	3	6	3	6	6
	13.3333	1.31712	1.22737	1.24342	1.32272	1.20086	1.24948	1.30736	1.40881	1.30253	1.25843	1.1908	1.31712	1.26964	1.33208	1.27207	1.32879			1.01891	0.592246	0.882839	0.762162					ADP 1	19	18	24	23	12	8	19	12	35	28	23	37	19	33	25	29
	20	1.32518	1.22241	1.23772	1.31086	1.20149	1.23476	1.28262	1.388	1.28629	1.27071	1.20042	1.32518	1.26743	1.3098	1.26338	1.30859			1.03829	0.612177	0.917752	0.613349					ADP 2	22	22	26	25	12	8	20	12	35	33	27	37	19	33	29	31
	26.6667	1.31241	1.23179	1.21708	1.29713	1.20869	1.2326	1.27767	1.39596	1.28528	1.2661	1.17798	1.31241	1.25768	1.3099	1.26582	1.31442											Oligo 1	3	1	3	3	5	5	5	4	4	4	2	3	3	2	4	2
	33.3334	1.31779	1.20916	1.2242	1.30649	1.21094	1.23357	1.27829	1.38862	1.28544	1.25653	1.18199	1.31779	1.25493	1.29705	1.25999	1.32048											Oligo 2	3	1	4	2	5	5	6	4	4	5	2	4	4	2	5	3
	40	1.33123	1.21026	1.21495	1.30087	1.20734	1.24908	1.28881	1.40392	1.29324	1.26184	1.19401	1.33123	1.25425	1.30405	1.2593	1.31325											FCCP 1	18	10	22	21	11	4	13	7	21	16	21	40	11	15	14	27
	46.6667	1.30972	1.23124	1.20498	1.304	1.21453	1.2409	1.30489	1.3929	1.29118	1.27429	1.17798	1.30972	1.2537	1.31681	1.26056	1.32317											FCCP 2	14	14	22	23	9	6	16	7	16	12	24	44	10	12	11	31
	53.3334	1.31241	1.22241	1.22562	1.31898	1.20059	1.24816	1.28324	1.39902	1.28036	1.25782	1.18038	1.31241	1.25243	1.29458	1.26523	1.30757											AA	0	0	0	0	0	0	0	0	0	0	0	0	0	0	0	0
	60	1.31107	1.22958	1.21068	1.29588	1.20374	1.23466	1.27458	1.39535	1.27129	1.25237	1.1924	1.31107	1.24532	1.30009	1.2463	1.29808
	66.6667	0.930717	0.823951	0.879715	0.905119	0.918207	0.918637	0.855906	0.912485	0.91597	0.882477	0.895905	0.930717	0.930191	0.899081	0.927073	0.992634
	73.3334	0.854781	0.795806	0.817082	0.817104	0.8611	0.89511	0.852814	0.872093	0.86764	0.852881	0.792531	0.854781	0.890314	0.866211	0.889861	0.914688
	80	0.808413	0.738962	0.748754	0.759051	0.797698	0.888705	0.776129	0.805998	0.831863	0.844574	0.776505	0.808413	0.833649	0.85325	0.840233	0.87725										Fig. 8d		basal				state 3				leak
	86.6667	0.75667	0.703091	0.71032	0.700375	0.756779	0.87726	0.746444	0.766218	0.788679	0.807608	0.743649	0.75667	0.82134	0.814529	0.807094	0.857491												flox/sal	flox/APAP	KO/sal	KO/APAP	flox/sal	flox/APAP	KO/sal	KO/APAP	flox/sal	flox/APAP	KO/sal	KO/APAP
	93.3334	0.723742	0.674945	0.684698	0.688514	0.721705	0.884797	0.735931	0.735618	0.766794	0.795182	0.724417	0.723742	0.810426	0.801626	0.795011	0.821334												2	5	3	6	19	12	35	19	3	5	4	3
	100	0.715678	0.658389	0.66548	0.656055	0.718108	0.88726	0.701917	0.708078	0.763458	0.795213	0.706787	0.715678	0.781421	0.790811	0.785396	0.817662												4	12	1	2	18	8	28	33	1	5	4	2
	106.667	0.722398	0.646799	0.661922	0.646692	0.703719	0.893689	0.701917	0.695838	0.761912	0.784727	0.703582	0.722398	0.757029	0.783377	0.778842	0.79981												4	7	6	1	24	19	23	25	3	5	2	4
	113.333	0.684094	0.647903	0.668327	0.626092	0.702819	0.896399	0.71243	0.678091	0.751347	0.76067	0.687555	0.684094	0.7703	0.772828	0.769604	0.801544												2	7	2	6	23	12	37	29	3	4	3	2
	120	0.671326	0.633002	0.670463	0.642322	0.71541	0.905974	0.693878	0.683599	0.745711	0.759705	0.69076	0.671326	0.752615	0.774409	0.765572	0.786096												2	5	3	6	22	12	35	19	3	5	4	4
	126.667	0.661918	0.624172	0.640569	0.61985	0.723504	0.899546	0.69697	0.675643	0.723831	0.758937	0.665919	0.661918	0.756335	0.754158	0.751929	0.809047												4	13	4	3	22	8	33	33	1	5	5	2
	133.333	0.671326	0.616998	0.646975	0.632335	0.724403	0.903455	0.69697	0.682375	0.740037	0.74993	0.676336	0.671326	0.750789	0.747603	0.745414	0.798624												3	8	5	6	26	20	27	29	4	6	2	5
	140	0.675358	0.63245	0.661922	0.643571	0.739242	0.923355	0.67718	0.686659	0.727513	0.755498	0.68435	0.675358	0.741536	0.747507	0.743233	0.793477												3	7	3	6	25	12	37	31	2	4	4	3
	146.667	0.674686	0.624172	0.647687	0.630462	0.736094	0.934778	0.699443	0.679927	0.729183	0.742344	0.657104	0.674686	0.750097	0.750941	0.754074	0.789493
	153.333	0.667966	0.623068	0.636299	0.631086	0.758577	0.933445	0.670377	0.681151	0.722026	0.749228	0.675535	0.667966	0.744054	0.745933	0.748149	0.786722
	160	0.665278	0.62362	0.641281	0.613608	0.777913	0.939101	0.684601	0.673807	0.727695	0.748244	0.656303	0.665278	0.733472	0.751988	0.736095	0.774916
	166.667	0.663262	0.62362	0.655516	0.633583	0.768919	0.961733	0.682127	0.681763	0.712089	0.727795	0.661912	0.663262	0.755353	0.736982	0.734596	0.783054
	173.333	0.658558	0.628035	0.630605	0.634207	0.792302	0.961588	0.697588	0.695838	0.730955	0.738764	0.675535	0.658558	0.719202	0.757675	0.74323	0.786128
	180	0.655198	0.622517	0.639858	0.62422	0.782859	0.960131	0.698825	0.700734	0.728977	0.732193	0.677138	0.655198	0.727409	0.755199	0.745383	0.794411
	186.667	0.643774	0.629691	0.640569	0.60362	0.779262	0.966705	0.697588	0.701346	0.716506	0.735654	0.681946	0.643774	0.718566	0.739546	0.74356	0.777375
	193.333	0.67267	0.629691	0.637011	0.600499	0.789154	0.966078	0.691404	0.692778	0.721095	0.724002	0.655501	0.67267	0.713742	0.745973	0.750042	0.777671										Fig. 8e	w/o CsA						Fig. 8f	w/ CsA							Fig. 8e & f. Time to MPT
	200	0.659902	0.618102	0.649822	0.634831	0.819281	0.961711	0.70872	0.691554	0.722045	0.739165	0.67233	0.659902	0.721715	0.746546	0.738278	0.793142											Time (sec)	flox / saline	flox / APAP	KO / saline	KO / APAP			Time (sec)	flox / saline	flox / APAP	KO / saline	KO / APAP
	206.667	0.656542	0.629691	0.650534	0.63608	0.807141	0.969247	0.709957	0.700734	0.725578	0.727626	0.674734	0.656542	0.732389	0.7449	0.739222	0.787735											0	1.00345	1.00179	1.0021	1.00481			0	1.00089	1.00133	0.995322	0.997347			-CsA	flox/sal	flox/APAP	KO/sal	KO/APAP
	213.333	0.667966	0.628587	0.63274	0.618602	0.822429	0.974825	0.708101	0.708078	0.720831	0.7262	0.675535	0.667966	0.718248	0.749618	0.733614	0.773261											12	1.00086	0.999108	0.999474	0.999466			12	0.998216	1.00399	1.00312	1				300	168	336	288
	220	0.684094	0.630795	0.63274	0.617353	0.828724	0.976202	0.711194	0.717258	0.709128	0.744429	0.664316	0.684094	0.726029	0.743723	0.732079	0.790135											24	1.00345	1.00179	0.996844	1.00748			24	1.00089	1.00133	1.00052	1				276	0	312	312
	226.667	0.67267	0.620861	0.633452	0.641074	0.838617	0.960064	0.717996	0.711138	0.719007	0.742178	0.693165	0.67267	0.717696	0.747829	0.750063	0.783038											36	1.00086	0.999108	1.0021	0.999466			36	0.998216	0.998668	1.00052	1.00265				276	180	312	288
	233.333	0.661246	0.629691	0.636299	0.612984	0.836369	0.974746	0.714904	0.715422	0.722842	0.728983	0.677939	0.661246	0.729263	0.7474	0.736717	0.778053											48	0.998263	0.999108	0.996844	0.999466			48	0.998216	0.998668	0.997921	1.00265				216	108	300	312
	240	0.670654	0.61755	0.639146	0.629213	0.836369	0.990547	0.717996	0.70563	0.720207	0.730598	0.674734	0.670654	0.731851	0.740861	0.733336	0.773296											60	0.993077	0.999108	1.0021	0.988776			60	1.00357	0.996005	1.00312	0.997347
	246.667	0.661918	0.61755	0.636299	0.626092	0.853006	0.968285	0.742115	0.712974	0.716909	0.730457	0.653097	0.661918	0.719896	0.739069	0.729007	0.775688											72	1.94207	1.8	1.9858	1.9535			72	1.77966	1.77364	1.91268	1.89655
	253.333	0.661918	0.630795	0.631317	0.626717	0.862449	0.97441	0.741497	0.72705	0.716323	0.72709	0.661912	0.661918	0.722443	0.736644	0.736118	0.775346											84	1.84873	1.71429	1.83588	1.76109			84	1.68599	1.69108	1.72037	1.70822			+CsA	flox/sal	flox/APAP	KO/sal	KO/APAP
	260	0.65923	0.633554	0.619929	0.60362	0.880885	0.967791	0.730365	0.720318	0.705186	0.737103	0.679542	0.65923	0.731059	0.735432	0.737682	0.785127											96	1.7502	1.64732	1.68595	1.60877			96	1.595	1.61385	1.54886	1.53846				900	288	1020	756
	266.667	0.654526	0.618653	0.624199	0.625468	0.884932	0.978184	0.747681	0.716646	0.704034	0.709864	0.6547	0.654526	0.735608	0.743119	0.722164	0.782459											108	1.66723	1.60179	1.5676	1.46446			108	1.50937	1.54727	1.41372	1.40584				516	108	900	648
	273.333	0.661246	0.620861	0.641993	0.613608	0.91326	0.990245	0.739641	0.74847	0.707352	0.713585	0.679542	0.661246	0.732099	0.734077	0.728738	0.793083											120	1.57907	1.56964	1.46502	1.35222			120	1.42908	1.49134	1.30457	1.30239				744	336	1200	996
	280	0.67603	0.621965	0.632028	0.633583	0.906516	0.971061	0.764997	0.746634	0.719266	0.736447	0.679542	0.67603	0.734122	0.731918	0.728385	0.776299											132	1.50906	1.55625	1.37559	1.26937			132	1.36218	1.44607	1.21881	1.2069				624	264		876
	286.667	0.657886	0.616446	0.647687	0.643571	0.902469	0.977702	0.764997	0.739902	0.709396	0.736987	0.680343	0.657886	0.729369	0.734383	0.723729	0.768244											144	1.44943	1.5375	1.29932	1.2186			144	1.30865	1.41678	1.14865	1.15119
	293.333	0.676702	0.625276	0.655516	0.633583	0.912361	0.984478	0.764378	0.756426	0.716376	0.722131	0.6547	0.676702	0.719634	0.738071	0.730837	0.773982											156	1.40535	1.53214	1.24145	1.16782			156	1.26048	1.38748	1.09927	1.09814
	300	0.670654	0.642384	0.629181	0.641074	0.915509	0.985172	0.752628	0.759486	0.709046	0.716864	0.659508	0.670654	0.731823	0.738071	0.722173	0.762156											168	1.35608	1.53214	1.19411	1.12774			168	1.22034	1.36618	1.06289	1.06366
	306.667	0.666622	0.629691	0.637011	0.62422	0.925401	0.983044	0.747681	0.75765	0.714504	0.729099	0.671528	0.666622	0.717872	0.737133	0.725885	0.782727											180	1.32237	1.53482	1.15466	1.10369			180	1.1909	1.3502	1.0343	1.03714
	313.333	0.66259	0.613135	0.633452	0.613608	0.912361	0.988207	0.7718	0.757038	0.702465	0.722297	0.67874	0.66259	0.735948	0.722375	0.731191	0.76119											192	2.17284	1.5375	2.0384	2.00695			192	1.88403	2.11984	1.85811	1.86737
	320	0.674014	0.625276	0.639858	0.631086	0.906516	1.00223	0.791589	0.762546	0.704366	0.727115	0.67233	0.674014	0.719916	0.73573	0.742938	0.773946											204	1.968	1.54286	1.82009	KO / APAP			204	1.71008	2.00533	1.59823	1.61008
	326.667	0.669982	0.62362	0.639146	0.619226	0.923153	0.986627	0.778602	0.76683	0.717787	0.732758	0.67233	0.669982	0.712454	0.726552	0.721239	0.775326											216	1.79428	1.55089	1.66228	1.59006			216	1.56289	1.92543	1.40593	1.40318
	333.334	0.653854	0.623068	0.627758	0.611735	0.918207	0.992989	0.773655	0.77295	0.701917	0.706751	0.689959	0.653854	0.71691	0.735158	0.71753	0.766175											228	1.66464	1.55893	1.52814	1.45911			228	1.44514	1.86684	1.2578	1.26525
	340	0.663262	0.631898	0.619929	0.621099	0.924502	0.996639	0.782313	0.776622	0.69922	0.708162	0.681144	0.663262	0.720306	0.7361	0.729323	0.778754											240	1.56351	1.56697	1.42294	1.37092			240	1.35415	1.80826	1.15644	1.15915
	346.667	0.67603	0.630795	0.617082	0.631086	0.930797	0.989942	0.794063	0.780906	0.703434	0.71909	0.665117	0.67603	0.731653	0.728408	0.717562	0.774254											252	1.50647	1.57768	1.34403	1.29877			252	1.27921	1.7763	1.08368	1.08488
	353.334	0.657886	0.615342	0.632028	0.617353	0.930348	0.971879	0.787879	0.782742	0.709713	0.727648	0.676336	0.657886	0.727203	0.734295	0.720006	0.783397											264	1.46758	1.58839	1.28353	1.25601			264	1.22837	1.75766	1.0343	1.03714
	360	0.650494	0.616446	0.620641	0.611111	0.933495	1.00733	0.779221	0.78213	0.701207	0.709701	0.667521	0.650494	0.710968	0.731683	0.718124	0.772212											276	1.44943	1.59911	1.23619	1.21325			276	1.18555	1.74168	1.00832	1.00531
	366.667	0.665278	0.615342	0.635587	0.65231	0.934395	0.986751	0.793445	0.802938	0.713333	0.722131	0.673932	0.665278	0.732013	0.750779	0.722161	0.801331											288	1.43646	1.60447	1.202	1.20524			288	1.15343	1.73635	0.982328	0.98939
	373.334	0.680734	0.657285	0.637011	0.634831	0.942488	0.996505	0.810761	0.843329	0.733408	0.735892	0.669925	0.680734	0.76406	0.774942	0.754702	0.80502											300	1.44683	1.61518	1.16781	1.1892			300	1.12667	1.73901	0.971933	0.976127
	380	0.687454	0.640728	0.653381	0.643571	0.946985	0.980906	0.81509	0.900245	0.745034	0.74235	0.681144	0.687454	0.783351	0.767226	0.772684	0.816192											312	2.32064	1.62589	2.08048	2.17531			312	1.876	2.46072	1.86331	1.78515
	386.667	0.656542	0.647351	0.653381	0.649189	0.945186	0.996314	0.810142	0.923501	0.758326	0.735795	0.68435	0.656542	0.803753	0.759499	0.76028	0.807357											324	2.21174	1.63661	1.88848	1.94281			324	1.69135	2.44474	1.56965	1.5252
	393.334	0.674686	0.645695	0.653381	0.637953	0.956428	0.986057	0.828077	0.955324	0.726073	0.731582	0.694767	0.674686	0.800713	0.767476	0.751622	0.800921											336	2.15988	1.64464	1.76486	1.80919			336	1.55486	2.46338	1.36175	1.34218
	400	0.696862	0.629691	0.639146	0.63171	0.950133	0.991824	0.821892	0.97858	0.719554	0.726974	0.662713	0.696862	0.808267	0.744192	0.751617	0.803987											348	2.17284	1.65	1.68595	1.74506			348	1.45584	2.50866	1.21362	1.20159
	406.667	0.666622	0.648455	0.664769	0.656055	0.94024	0.995464	0.839208	0.974296	0.707284	0.733971	0.689959	0.666622	0.81157	0.757233	0.754091	0.808661											360	2.24285	1.65804	1.64387	1.72368			360	1.38359	2.5779	1.10707	1.11406
	413.334	0.666622	0.677704	0.655516	0.668539	0.947884	0.988218	0.847248	0.9847	0.719324	0.722739	0.67233	0.666622	0.833847	0.742176	0.74262	0.821067											372	2.33101	1.66339	1.62546	1.71833			372	1.33274	2.63382	1.0447	1.05305
	420	0.658558	0.654525	0.67331	0.666042	0.955079	0.993795	0.895485	0.998164	0.730148	0.722156	0.681946	0.658558	0.810588	0.741732	0.7417	0.807274											384	2.4451	1.67143	1.62809	1.73169			384	1.29795	2.68975	1.00052	1.01857
	426.667	0.673342	0.674393	0.68968	0.682272	0.96677	0.99534	0.851577	0.979192	0.706099	0.720516	0.697171	0.673342	0.835141	0.746948	0.729618	0.822868											396	2.5514	1.68214	1.62809	1.77712			396	1.27119	2.73768	0.982328	0.997347
	433.334	0.682078	0.67053	0.679004	0.6804	0.959576	0.993515	0.860853	0.98776	0.722487	0.718391	0.670727	0.682078	0.830261	0.74674	0.756565	0.811987											408	2.65512	1.69018	1.63861	1.81454			408	1.25245	2.78029	0.966736	0.97878
	440	0.71299	0.682671	0.693238	0.682272	0.974864	1.00439	0.871367	0.976132	0.708494	0.716444	0.674734	0.71299	0.848024	0.740805	0.74726	0.822474											420	2.74069	1.69286	1.65176	1.85195			420	1.24175	2.79627	0.95894	0.970822
	446.667	0.674014	0.684327	0.672598	0.730337	0.99285	1.0111	0.884354	1.00061	0.701917	0.716701	0.686754	0.674014	0.846836	0.73724	0.753754	0.825728											432	2.80032		1.67543	1.9054			432	2.00446	2.80426	2.09459	1.85146
	453.334	0.692158	0.706954	0.696085	0.721598	0.986555	0.995665	0.881262	0.995104	0.696877	0.704836	0.689959	0.692158	0.866114	0.744192	0.745376	0.84373											444	2.85737		1.707	1.96152			444	1.84657	2.8229	1.68399	1.54907
	460	0.705598	0.739514	0.727402	0.7397	0.982958	1.00018	0.881262	0.993268	0.705931	0.719933	0.683548	0.705598	0.864762	0.744618	0.746635	0.829094											456	2.8807		1.7333	2.02833			456	1.74219	2.83356	1.39033	1.35809
	466.667	0.74659	0.771523	0.728826	0.746567	0.988803	0.991958	0.879406	1	0.703377	0.706337	0.677939	0.74659	0.868002	0.740805	0.746649	0.846315											468	2.90144		1.76223	2.09781			468	1.67797	2.8229	1.20582	1.22546
	473.334	0.754846	0.766004	0.751601	0.777778	0.983857	1.00523	0.891156	1.0049	0.688419	0.712839	0.689158	0.694846	0.890122	0.745483	0.74754	0.87357											480	2.90922		1.79642	2.15927			480	1.63515	2.82823	1.08628	1.12997
	480	0.77635	0.760486	0.760854	0.790886	1.00184	0.995229	0.894249	0.987148	0.713486	0.71677	0.689959	0.71635	0.885941	0.747328	0.742296	0.860116											492	2.91441		1.83062	2.21539			492	1.61106		1.02131	1.06897
	486.667	0.811294	0.801324	0.8121	0.815231	0.977562	0.992798	0.914038	1.03182	0.720927	0.723507	0.685151	0.751294	0.888588	0.775709	0.777018	0.875213											504	2.92219		1.86481	2.2822			504	1.59768		0.987526	1.03714
	493.334	0.81667	0.834989	0.826335	0.832709	0.982958	0.999293	0.90538	0.992044	0.74573	0.750651	0.715602	0.75667	0.912286	0.804033	0.812658	0.893897											516	2.90663		1.899	2.34634			516	1.5843		0.966736	1.01061
	500	0.839518	0.860927	0.860498	0.870787	0.988803	0.977724	0.914657	0.98776	0.755624	0.749905	0.754868	0.779518	0.917952	0.819292	0.830609	0.903532											528	2.90922		1.93056	2.38642			528	1.57092		0.953742	0.992042
	506.667	0.865053	0.901214	0.892527	0.888889	1.00229	0.987848	0.932591	0.991432	0.759757	0.759896	0.72602	0.805053	0.936317	0.842818	0.852604	0.909341											540	2.91182		1.96213	2.45323			540	1.56021		0.953742	0.984085
	513.334	0.904029	0.910044	0.902491	0.905743	0.991501	0.998297	0.93692	0.991432	0.781061	0.775175	0.75567	0.844029	0.949178	0.853535	0.874958	0.939243														1.99895	2.50935			552	2.32293		2.03742	1.77188
	520	0.932253	0.916667	0.933808	0.928839	0.991052	0.995351	0.936302	0.994492	0.774825	0.77305	0.771696	0.872253	0.959181	0.872165	0.891672	0.942321														2.03577	2.54677			564	2.21588		1.65281	1.51724
	526.667	0.931581	0.934879	0.942349	0.945069	0.986555	0.993425	0.943723	0.992044	0.768244	0.770476	0.806956	0.871581	0.955517	0.877125	0.900384	0.950179														2.06733	2.58685			576	2.16771		1.38514	1.34218
	533.334	0.928541	0.960817	0.941637	0.94382	0.990602	1.00088	0.939394	0.990208	0.789601	0.782689	0.820579	0.908541	0.945676	0.89657	0.915529	0.952831														2.09627	2.59754			588	2.15165		1.21102	1.22546
	540	0.934749	0.967991	0.966548	0.957553	0.998246	0.999013	0.951763	0.998164	0.780283	0.784028	0.835804	0.934749	0.953239	0.926835	0.93877	0.968358														2.12257	2.62159			600	2.12756		1.09927	1.14854
	546.667	0.936093	0.965232	0.97153	0.973159	1.00364	0.987781	0.938776	1.00673	0.784897	0.788523	0.867057	0.936093	0.963589	0.931361	0.937264	0.971314														2.15413	2.63763			612	2.13292		1.0343	1.1061
	553.334	0.952221	0.96468	0.963701	0.968789	0.998696	1.01228	0.973408	0.99388	0.804146	0.809464	0.885488	0.952221	0.962343	0.928023	0.951194	0.968993														2.1778	2.65633			624	2.11686		1.00312	1.06897
	560	0.973053	0.983996	0.979359	0.950687	0.999595	0.988934	0.957328	1.00122	0.825373	0.805799	0.944787	0.973053	0.964664	0.937419	0.945615	0.965887														2.20673	2.67237			636	2.1008		0.987526	1.04775
	566.667	0.959613	0.970751	0.968683	0.978152	1.00634	0.997972	0.970934	0.992656	0.828633	0.820373	0.948794	0.959613	0.960015	0.936346	0.9574	0.965241														2.21725	2.68573			648	2.08207		0.971933	1.02918
	573.334	0.952221	0.972958	0.954448	0.970662	0.997797	1.00692	0.975263	1.00306	0.833102	0.833527	0.941582	0.952221	0.973704	0.961419	0.94999	0.980744														2.24093	2.72047			660	2.06601		0.95894	1.01857
	580	0.950205	0.981788	0.958719	0.974407	1.00094	1.01188	0.965368	0.986536	0.853206	0.837762	0.954403	0.950205	0.971002	0.963144	0.957726	0.974072																		672	2.69224		1.94387	2.01592
	586.667	0.956925	0.985651	0.956584	0.975655	1.00679	0.994869	0.983921	0.994492	0.868221	0.870687	0.944787	0.956925	0.969848	0.961845	0.9689	0.979767																		684	2.67083		1.62162	1.72414
	593.334	0.958941	0.971854	0.964413	0.967541	0.995998	0.994825	1.00062	1.00979	0.869392	0.85805	0.953602	0.958941	0.972572	0.964425	0.969497	0.97365																		696	2.70562		1.38773	1.51459
	600	0.969021	0.969095	0.974377	0.985019	1.00679	1.00552	0.977737	0.988372	0.890701	0.872856	0.966424	0.969021	0.977093	0.965501	0.963329	0.981859																		708	2.77788		1.22921	1.38462
	606.667	0.957597	0.979029	0.968683	0.983146	1.00319		0.966605	1.00796	0.909922	0.950813	0.94639	0.957597	0.991666	0.97655	0.963923	0.977422																		720	2.86084		1.13825	1.29973
	613.334	0.967677	0.974062	0.981495	1.00811	1.00364		0.971552	0.992656	0.959788	0.97203	0.967225	0.967677	0.998584	0.988527	0.99339	0.991968																		732	2.94112		1.08368	1.24668
	620	0.987837	0.988962	0.978648	1.01685	0.9933		0.994434	0.998164	0.98798	0.986394	0.985656	0.987837	0.984407	0.994517	0.992127	0.998379																		744	3.02676		1.0447	1.19894
	626.667	0.977085	0.991722	0.995018	0.976904	0.996448		0.963513	1.01102	0.978322	1.00575	0.992868	0.977085	1.00608	0.995582	0.985013	0.99594																		756	3.09902		1.01871	1.16446
	633.334	0.986493	0.998344	0.985053	1.01124	1.00004		0.987631	1.0153	0.983919	0.985413	0.98806	0.986493	0.997558	0.990622	0.985312	0.994513																		768	3.1686		1.00312	1.13263
	640	0.983805	0.980684	1.00854	0.997503	0.995099		1.00433	1.00245	0.98906	0.985109	0.990464	0.983805	0.977305	0.999518	0.995828	1.00474																		780	3.21142		0.990125	1.10875
	646.667	1.01203	1.00276	0.997153	0.986891	1.00454		1.00309	1.01224	0.990558	0.994444	0.979245	1.01203	1.00215	0.998921	0.998342	1.001																		792	3.26227		1.98025	2.06366
	653.334	0.981117	0.992826	1.00712	0.998127	1.00274		0.993197	1.00306	1.01101	0.992896	1.00409	0.981117	0.977297	0.985204	1.00422	1.00098																		804	3.30241		1.6684	1.82493
	660	0.973053	0.997241	0.990036	1.00125	1.00814		0.98825	0.990208	0.986708	1.0144	0.991265	0.973053	1.001	0.988921	1.00609	0.992559																		816	3.31847		1.4579	1.6817
	666.667	0.997917	0.989514	0.990036	0.986891	0.999146		1.00866	0.994492	0.996275	1.00226	0.996875	0.997917	1.01391	0.994855	0.993381	0.998679																		828	3.32917		1.32017	1.59151
	673.334	1.008	1.00552	0.985765	0.999376	0.996448		0.995053	1.00367	0.99026	1.00189	1.00569	1.008	1.00276	1.00218	1.00112	0.989229																		840	3.32382		1.22921	1.54377
	680	0.997917	0.994481	1.01139	1.00062	0.9933		1.00557	0.995104	0.996002	0.996012	1.0137	0.997917	0.995762	1.00633	1.01442	0.992937																		852			1.18243	1.51194
	686.667	0.992541	1.00055	1.00854	1.00437	0.998696		0.987013	0.991432	1.00892	1.00814	0.992067	0.992541	0.978769	0.996107	1.01444	1.00271																		864			1.14085	1.47745
	693.334	1.00128	0.977925	0.998577	1.00125	1.00184		1.0068	1.0202	1.0104	0.993253	1.00649	1.00128	0.986883	0.996791	0.987173	1.01991																		876			1.10967	1.45889
	700	1.00665	0.996689	0.999288	1.01873			0.993816	1.00061	1.00711	1.00039	1.02652	1.00665	1.00676	0.999203	0.989962	0.993642																		888			1.07848	1.42706
	706.667	1.03622	1.01325	1	0.992509			1.00124	0.995104	1.00117	0.996175	0.990464	1.03622	1.00419	0.999219	0.997102	0.999293																		900			1.05769	1.41114
	713.334	0.990525	1.00662	1.00498	0.993134			1.00124	1.0049	0.997773	0.992313	0.992868	0.990525	1.00397	1.00323	1.00388	1.01102																		912			2.0816	2.37931
	720	0.995901	1.01821	1.01281	1			1.01237	1.00306	1.00537	0.995168	0.984053	0.995901	1.006	1.01316	0.992436	1.00003																		924			1.79834	2.24138
																																			936			1.60863	2.2122
																																			948			1.50468	2.23607
																																			960			1.43191	2.30769
																																			972			1.39553	2.39257
																																			984			1.35655	2.5252
																																			996			1.32536	2.61538
																																			1008			1.29158	2.74536
																																			1020			1.2604	2.87533
																																			1032			2.2843	3.05305
																																			1044			2.06861	3.15385
																																			1056			1.95426	3.27056
																																			1068			1.90748	3.34218
																																			1080			1.89969	3.4191
																																			1092			1.93347	3.48011
																																			1104			1.95426	3.51459
																																			1116			1.98545	3.54642
																																			1128			2.00884	3.52785
																																			1140			2.03742	3.54377
																																			1152			2.0816
																																			1164			2.13098
																																			1176			2.15956
																																			1188			2.23233
																																			1200			2.31029
																																			1212			2.43243
																																			1224			2.54678
																																			1236			2.62734
																																			1248			2.75988
																																			1260			2.93139
																																			1272			3.07692
																																			1284			3.18607
																																			1296			3.31861
																																			1308			3.42256
																																			1320			3.49012
																																			1332			3.55509
																																			1344			3.60187
																																			1356			3.63825
																																			1368			3.63825
																																			1380			3.65644

[truncated: 7 more sheets: Figure 9, sFigure S1, sFigure S2, sFigure S3, sFigure S5, sFigure S6, sFigure S7]
